# Supplementary material for: Socioeconomic Status Is Not Related with Facial Fluctuating Asymmetry: Evidence from Latin-American Populations
Source: PLoS One. 2017 Jan 6;12(1):e0169287. doi: 10.1371/journal.pone.0169287 (PMC5218465; doi:10.1371/journal.pone.0169287)
Supplement: S2 Table — (XLSX) [file pone.0169287.s002.xlsx]

## Sheet: Sheet1
ID	Country	Sex	Age_class	Education	Heterozygosity	FFA score Mahalanobis	Age	BMI	Melanine	American	European	African	FMS (dollars)	PC1_WI	PC2_WI	PC3_WI	PC4_WI
1	BRA	m	early adult	Secondary	1.05255	4.79707	32	27.0992	32.78	0.176404	0.756531	0.067066	2727.27	1.10506	1.44401	-1.84278	-1.4851
2	BRA	m	middle adult	Secondary	1.03396	5.98793	42	26.9687	31.665	0.0721	0.918027	0.009873	1090.91	0.73883	-0.1536	-0.53761	-0.2066
3	BRA	f	young adult	Secondary	1.03406	7.90555	20	18.3448	24.05	0.000425	0.999565	1e-05	1636.36	-0.71792	1.08792	-0.60699	-0.37078
4	BRA	m	early adult	Secondary	1.03479	6.35247	24	26.2713	37.605	0.016452	0.983538	1e-05	545.455	-1.16195	-0.23485	1.00342	-1.00145
5	BRA	f	early adult	Secondary	1.03902	4.82385	22	24.2656	31.185	0.088987	0.878281	0.032732	272.727	-0.27591	0.30513	0.4782	0.30056
6	BRA	f	early adult	Universitary	1.1085	6.33463	21	19.9798	38.75	0.05801	0.767933	0.174057	818.182	-1.44323	1.01229	0.69814	-0.18156
7	BRA	f	early adult	Secondary	1.04758	4.50958	22	24.1742	47.625	0.141103	0.813744	0.045153	545.455	-0.96446	-0.03333	0.22445	0.26428
8	BRA	f	early adult	Secondary	1.04844	5.93674	21	22.3033	27.275	0.078217	0.890298	0.031485	545.455	-1.04424	-0.11216	-0.2245	-0.06017
9	BRA	f	early adult	Secondary	1.04013	5.25757	23	23.2214	31.915	0.020145	0.960213	0.019642	545.455	-0.77514	-0.38817	-0.33507	-0.22477
10	BRA	f	early adult	Secondary	1.03887	8.06603	21	19.9312	30.04	0.033272	0.952436	0.014292	545.455	-0.9638	-0.27875	-0.153	-0.04916
11	BRA	m	early adult	Secondary	1.03296	6.22805	26	28.5052	37.72	0.106037	0.858812	0.035152	545.455	-0.07687	-0.53234	-0.16502	2.47376
12	BRA	m	early adult	Secondary	1.05973	5.10288	25	21.8553	32.885	0.023501	0.938637	0.037862	272.727	0.12101	0.31903	-0.13358	1.97751
13	BRA	f	early adult	Secondary	1.06158	6.38625	21	24.2665	29.91	0.049133	0.886912	0.063955	272.727	-0.17627	-1.5055	0.89985	0.79317
14	BRA	f	early adult	Secondary	1.04911	6.81433	21	20.0003	34.735	0.123641	0.836626	0.039733	818.182	-0.69624	0.13162	-0.43458	-0.29153
15	BRA	f	early adult	Universitary	1.0306	6.70694	21	23.9809	31.755	0.086386	0.908145	0.005469	272.727	0.59935	-0.06021	0.23034	0.22032
16	BRA	f	young adult	Secondary	1.04534	5.36209	19	19.9624	29.885	0.056327	0.920279	0.023394	272.727	-0.58288	-0.43676	-0.43355	0.48093
17	BRA	m	young adult	Secondary	1.04451	5.66149	20	22.5511	28.615	0.028735	0.948243	0.023022	818.182	-0.91745	-0.32042	0.3532	0.46109
18	BRA	m	early adult	Secondary	1.03869	4.64432	21	24.0396	33.72	0.050044	0.935318	0.014638	272.727	-1.65958	0.16737	0.39619	0.19836
19	BRA	f	early adult	Secondary	1.03188	6.55598	30	21.4883	27.965	0.017205	0.982785	1e-05	272.727	-0.77248	-0.41492	-0.59609	-0.14025
20	BRA	m	young adult	Secondary	1.07066	5.92127	18	22.8826	28.995	0.072117	0.847265	0.080619	272.727	0.58861	0.21041	0.14717	0.82001
21	BRA	f	young adult	Secondary	1.0417	4.67223	20	24.6289	29.26	0.114477	0.839036	0.046488	818.182	-0.24927	0.00667	-0.16083	-0.31711
22	BRA	m	early adult	Universitary	1.03374	6.03488	23	24.9469	38.185	0.453098	0.420535	0.126367	2181.82	0.56528	2.90159	0.48562	0.00951
23	BRA	m	early adult	Secondary	1.05454	4.80993	24	31.1322	29.83	0.053054	0.918746	0.0282	1636.36	1.74998	-0.93534	0.85063	0.92185
24	BRA	f	early adult	Secondary	1.04665	5.71061	24	19.1472	27.955	0.000227	0.999763	1e-05	545.455	0.00847	0.03273	0.15298	0.4878
25	BRA	f	early adult	Universitary	1.00489	5.31819	24	23.8884	34.74	0.346828	0.636321	0.016851	545.455	-0.23661	0.53537	0.08949	-0.11405
26	BRA	f	early adult	Secondary	1.03547	5.04608	27	24.3456	35.12	0.069806	0.914323	0.015871	545.455	-0.40002	-0.04734	-0.771	-0.02196
27	BRA	f	early adult	Postgraduate	1.04645	5.79722	36	33.3455	31.21	4.9e-05	0.981996	0.017955	1090.91	0.61788	2.31334	1.17313	2.51033
28	BRA	f	early adult	Postgraduate	1.07944	7.19627	30	32.8208	33.93	0.032586	0.861454	0.10596	818.182	-1.52216	2.06202	0.28269	-1.00658
29	BRA	m	early adult	Postgraduate	1.04615	6.30902	32	22.074	33.325	0.183281	0.787671	0.029049	818.182	-0.67113	0.76739	1.56783	-1.29799
30	BRA	f	middle adult	Universitary	1.04435	8.73534	43	26.7858	29.785	0.057667	0.910704	0.031628	1636.36	0.55582	0.8583	-0.42895	-0.68352
31	BRA	f	early adult	Postgraduate	1.07111	5.78055	27	19.1434	27.76	0.098463	0.813717	0.08782	1090.91	1.49593	1.67492	0.32146	1.47664
32	BRA	f	early adult	Universitary	1.03482	6.33372	26	20.2631	30.045	0.006712	0.993278	1e-05	681.818	-1.17311	0.81627	0.80573	-0.35866
33	BRA	m	early adult	Secondary	1.03569	5.48725	24	24.5209	29.715	1e-05	0.99998	1e-05	272.727	-1.63997	0.08342	4e-05	-0.09563
34	BRA	f	early adult	Universitary	1.0313	5.03197	24	21.1165	32.065	0.010979	0.989011	1e-05	545.455	-0.17887	0.56234	-0.01901	-0.2378
35	BRA	m	early adult	Universitary	1.05099	5.67752	23	20.9858	29.6	0.073173	0.886313	0.040513	272.727	-0.33162	-0.08785	1.02353	0.54315
36	BRA	f	early adult	Postgraduate	1.02878	6.23958	26	20.4218	22.04	0.003941	0.996049	1e-05	818.182	-0.83145	1.19113	1.11502	-0.14804
37	BRA	m	early adult	Universitary	1.04631	7.33619	26	24.7698	38.28	0.064902	0.892736	0.042361	545.455	0.3765	-0.6913	1.90334	0.66987
38	BRA	m	early adult	Postgraduate	1.04589	5.25067	31	29.115	31.63	0.024982	0.953156	0.021862	1090.91	-0.58647	1.92059	0.61261	-0.09849
39	BRA	m	early adult	Universitary	1.02582	5.32401	22	22.3148	28.915	1e-05	0.99998	1e-05	818.182	-1.11571	1.75781	1.55836	0.14087
40	BRA	f	early adult	Universitary	1.03794	7.5365	24	18.6292	30.83	0.003783	0.996207	1e-05	818.182	-0.26737	0.91888	0.0758	-0.23686
41	BRA	m	early adult	Universitary	1.03687	5.53959	23	20.0134	27.65	1e-05	0.99998	1e-05	272.727	-0.68943	-0.03411	0.46762	-0.13878
42	BRA	m	early adult	Universitary	1.07102	5.55331	23	25.0379	27.61	0.069769	0.830755	0.099476	545.455	-2.07523	1.38187	-0.05238	-0.59964
43	BRA	f	early adult	Universitary	1.05405	6.27734	21	22.9336	24.635	0.026142	0.93496	0.038898	272.727	-0.1666	1.22396	0.76762	0.34499
44	BRA	m	early adult	Postgraduate	1.06012	6.63886	27	27.2921	32.43	0.024499	0.921629	0.053872	1363.64	-0.24729	1.98782	0.23228	-0.35047
45	BRA	f	early adult	Postgraduate	1.04457	4.90496	30	24.39	29.835	0.030821	0.956887	0.012291	1090.91	0.37247	1.041	1.21207	-0.09935
46	BRA	f	early adult	Universitary	1.03549	6.24006	25	25.3542	29.08	0.044697	0.954437	0.000866	545.455	-1.04919	1.04387	0.12461	0.34309
47	BRA	m	early adult	Postgraduate	1.03334	6.76285	33	22.143	31.09	0.125518	0.863886	0.010596	4090.91	0.74847	3.99412	1.0127	-0.32713
48	BRA	m	middle adult	Postgraduate	1.03817	7.52917	42	25.2188	28.405	1e-05	0.99998	1e-05	4636.36	1.68686	5.08474	0.87804	1.45414
49	BRA	f	early adult	Secondary	1.02679	4.97331	21	21.7304	30.605	0.009285	0.990705	1e-05	163.636	-0.80099	-0.87772	0.22551	0.4187
50	BRA	f	early adult	Universitary	1.03457	6.78209	32	25.5187	36.425	0.049818	0.940136	0.010046	545.455	2.59956	-0.5078	0.91132	5.78448
51	BRA	m	early adult	Secondary	1.04694	6.30047	33	26.782	32.34	0.118811	0.849766	0.031423	818.182	0.5551	-0.99909	-0.27006	-0.39593
52	BRA	f	early adult	Postgraduate	1.03551	7.53136	27	22.4099	38.245	0.000109	0.999881	1e-05	1909.09	0.0419	2.2969	0.04875	-0.69878
53	BRA	m	early adult	Secondary	1.0339	6.51261	23	31.1272	35.235	0.008873	0.991117	1e-05	818.182	-0.87794	-0.50858	1.16726	-0.40048
54	BRA	f	early adult	Secondary	1.04008	5.65537	29	22.4895	28.485	0.01195	0.98804	1e-05	1090.91	0.37607	0.36261	0.12163	0.37815
55	BRA	m	early adult	Universitary	1.04712	6.26079	22	22.2727	32.58	0.035635	0.928774	0.03559	545.455	-0.35517	0.59105	-0.26966	-0.2953
56	BRA	m	early adult	Universitary	1.02618	5.6506	29	38.9735	32	0.003028	0.996962	1e-05	1090.91	0.63318	0.72778	1.28824	0.15279
57	BRA	m	middle adult	Secondary	1.0271	6.08909	44	25.7272	31.34	1e-05	0.99998	1e-05	1363.64	-0.43096	-0.1202	0.66552	0.83134
58	BRA	m	early adult	Secondary	1.0373	5.24324	23	21.1991	29.935	0.147131	0.819316	0.033554	818.182	-0.3429	-0.23524	-0.35458	0.41138
59	BRA	f	early adult	Secondary	1.04795	7.12766	24	21.5296	31.97	0.054813	0.921993	0.023194	209.091	-0.69545	-0.14772	-0.72224	0.13418
60	BRA	m	early adult	Universitary	1.02569	5.27959	25	21.1582	26.025	0.033103	0.959883	0.007014	818.182	-0.86748	0.72928	0.78393	0.14593
61	BRA	f	early adult	Universitary	1.03032	5.08724	23	23.7373	31.595	0.004622	0.995368	1e-05	545.455	-0.51145	0.66815	1.5029	0.6927
62	BRA	f	early adult	Secondary	1.05269	6.90314	40	22.4588	34.34	0.066596	0.908961	0.024444	1090.91	1.29156	-0.10895	-1.7879	-1.2127
63	BRA	f	early adult	Secondary	1.02945	6.96888	25	19.7205	27.365	1e-05	0.99998	1e-05	163.636	0.16215	-0.36656	1.1774	0.53994
64	BRA	f	early adult	Secondary	1.05647	6.13572	21	23.7032	35.72	0.118518	0.843068	0.038413	681.818	-0.61291	-0.65954	0.10887	0.26139
65	BRA	f	early adult	Universitary	1.08775	5.45277	21	23.0421	29.665	0.071974	0.8105	0.117526	363.636	0.10174	-0.26798	1.07524	0.20705
66	BRA	m	early adult	Secondary	1.0499	7.9366	32	22.352	27.235	0.051164	0.913764	0.035072	545.455	-0.88523	0.16826	-0.49762	-0.10191
67	BRA	m	early adult	Secondary	1.03059	6.78811	24	25.6161	30.8	0.006293	0.993697	1e-05	136.364	-0.71424	-0.05125	-0.62643	0.2259
68	BRA	f	early adult	Universitary	1.03274	5.50475	27	18.5261	29.31	0.002226	0.997764	1e-05	818.182	0.27799	0.73212	-0.38349	-0.73151
69	BRA	f	early adult	Universitary	1.04214	4.72676	24	22.239	30.15	0.109513	0.857842	0.032645	1909.09	-0.47089	1.67924	0.8212	-0.16845
70	BRA	f	early adult	Postgraduate	1.07225	7.27289	38	27.4559	31.795	0.023619	0.884662	0.091719	1636.36	1.60584	0.61675	0.91753	-0.45097
71	BRA	f	early adult	Universitary	1.03235	4.92454	29	21.8607	34.225	0.009237	0.990753	1e-05	1090.91	-0.53127	1.03166	-0.21337	-0.10813
72	BRA	f	early adult	Universitary	1.04818	7.40572	39	32.4859	34.61	0.041923	0.923514	0.034563	5454.55	3.3405	3.0372	1.02107	1.54702
73	BRA	f	early adult	Universitary	1.0387	6.50543	26	20.5396	31.155	0.00204	0.993312	0.004648	545.455	-0.29726	0.33068	0.42049	0.42467
74	BRA	f	early adult	Secondary	1.06622	5.7877	22	21.8833	38.61	0.260095	0.602276	0.137629	545.455	-0.18178	-0.73145	0.37197	-0.45193
75	BRA	f	early adult	Secondary	1.04682	5.2139	23	24.0968	30.845	0.005409	0.981046	0.013545	163.636	3.06806	-0.30223	2.11763	3.68542
76	BRA	f	early adult	Postgraduate	1.03123	6.72659	27	18.8607	36.67	1e-05	0.99998	1e-05	1363.64	1.29748	1.78123	0.77526	2.13007
77	BRA	f	early adult	Postgraduate	1.05093	7.8153	31	19.6438	33.56	0.080305	0.885003	0.034692	818.182	0.06882	0.81727	0.8694	0.14173
78	BRA	f	early adult	Universitary	1.05347	6.12669	27	19.3822	33.13	0.099768	0.849206	0.051026	1363.64	0.36924	0.8179	0.14427	-0.00537
79	BRA	f	young adult	Secondary	1.03934	6.83686	19	18.499	31.875	0.025718	0.967053	0.007229	2727.27	1.47181	1.70724	-1.21022	1.4669
80	BRA	f	early adult	Universitary	1.03032	5.20947	24	19.5025	28.685	1e-05	0.99998	1e-05	545.455	-0.70089	0.26575	0.80758	0.39066
81	BRA	f	early adult	Postgraduate	1.05934	6.51656	31	21.6053	37.675	0.108436	0.825685	0.065879	1090.91	-1.10869	1.63016	1.27343	-0.38219
82	BRA	m	early adult	Secondary	1.0453	6.07147	25	23.1281	27.61	0.088251	0.863094	0.048655	545.455	-1.04424	-0.11216	-0.2245	-0.06017
83	BRA	m	early adult	Postgraduate	1.06009	6.51475	25	26.3147	30.815	0.042657	0.928842	0.028501	1363.64	-0.18788	2.32702	2.31422	0.03735
84	BRA	f	early adult	Universitary	1.04263	7.33038	32	23.5121	30.52	1e-05	0.99998	1e-05	818.182	0.14623	0.91934	-1.0265	1.50936
85	BRA	f	early adult	Secondary	1.04271	5.79865	25	42.8291	24.935	0.101003	0.876208	0.02279	454.545	0.27645	-0.25236	-0.48472	0.42571
86	BRA	f	early adult	Secondary	1.05342	6.75206	23	17.3812	28.585	0.018674	0.972707	0.008619	3272.73	1.61174	2.27355	-0.32997	1.91804
87	BRA	f	young adult	Secondary	1.02808	5.5935	19	21.3091	31.475	0.002769	0.997221	1e-05	1363.64	-0.90509	0.41237	-0.09461	-0.13337
88	BRA	f	early adult	Secondary	1.04729	4.9765	21	24.624	31.29	0.128324	0.843858	0.027817	1363.64	-1.23192	0.66141	0.12447	0.15498
89	BRA	f	young adult	Secondary	1.04697	5.76227	19	20.41	32.79	0.126321	0.831936	0.041743	2727.27	1.45106	0.55158	-0.21784	2.42718
90	BRA	f	early adult	Secondary	1.03806	7.40382	24	27.3515	26.745	0.065281	0.93091	0.003809	2181.82	0.38752	0.35956	0.00595	-0.36449
91	BRA	f	early adult	Secondary	1.05969	6.2742	21	21.7001	29.91	0.082486	0.86255	0.054964	409.091	0.40207	-1.358	-0.36769	-1.13506
92	BRA	m	early adult	Secondary	1.03273	5.15019	25	24.128	35.505	1e-05	0.99998	1e-05	818.182	3.65717	1.67042	3.11845	3.61725
93	BRA	f	young adult	Secondary	1.04187	9.00318	19	21.9377	34.26	0.049428	0.929576	0.020995	2181.82	1.41327	0.75556	-0.76058	-0.24198
94	BRA	m	early adult	Secondary	1.04651	5.96733	22	33.2849	32.795	0.189698	0.731571	0.07873	431.818	-1.01513	-0.222	-0.05376	0.11717
95	BRA	f	young adult	Secondary	1.08133	5.50706	18	24.3614	39.245	0.306357	0.452662	0.240981	545.455	-0.51115	-0.28223	-0.29492	0.57963
96	BRA	f	early adult	Postgraduate	1.04426	5.52174	34	23.0322	34.68	0.097229	0.878074	0.024696	1636.36	-0.20839	2.35098	0.37987	-0.38535
97	BRA	f	early adult	Postgraduate	1.0383	7.38337	29	19.9658	30.59	0.021451	0.967193	0.011355	818.182	0.10208	2.25905	0.86637	-0.06221
98	BRA	f	early adult	Universitary	1.06937	7.75501	36	25.0047	32.585	0.172536	0.731517	0.095947	1363.64	-0.83819	0.98836	0.48754	-0.19621
99	BRA	f	early adult	Secondary	1.03574	6.19063	28	19.4631	27.315	0.003966	0.996024	1e-05	545.455	0.29904	-0.03981	1.05741	-1.07929
100	BRA	m	early adult	Universitary	1.04459	5.10899	24	32.8108	31.135	0.009007	0.972501	0.018493	545.455	0.19921	0.17923	-0.23668	-0.1633
101	BRA	m	early adult	Universitary	1.05302	5.73336	27	25.8903	28.135	0.073749	0.893407	0.032844	2181.82	2.22687	1.26765	0.97586	2.31457
102	BRA	m	early adult	Postgraduate	1.0363	6.61262	28	21.3484	27.865	0.002354	0.997636	1e-05	818.182	-0.12606	1.50841	0.05894	-0.35417
103	BRA	m	early adult	Postgraduate	1.03628	7.17179	28	22.3952	35.39	0.206905	0.78624	0.006855	954.545	-0.46883	1.1646	1.32464	-0.23183
104	BRA	f	early adult	Universitary	1.02653	6.86425	23	20.0546	31.27	0.090634	0.862565	0.046801	636.364	-0.90959	0.66726	0.71823	-0.02757
105	BRA	f	early adult	Secondary	1.05655	6.28698	24	25.8213	31.65	0.059257	0.896966	0.043777	1136.36	-0.96768	1.11357	0.59745	-0.05728
106	BRA	f	early adult	Universitary	1.09254	9.43468	38	22.4553	37.3	0.150232	0.695913	0.153854	1636.36	-0.04777	1.16256	-0.19943	-0.53675
107	BRA	f	early adult	Secondary	1.0475	5.84512	22	21.474	31.91	0.087475	0.877856	0.034669	954.545	0.90885	1.21386	-0.7331	1.80941
108	BRA	f	early adult	Secondary	1.04118	7.25997	24	24.2077	29.135	0.020343	0.979647	1e-05	545.455	-1.05308	-0.17445	0.08188	0.1569
109	BRA	f	early adult	Universitary	1.05319	5.04945	22	20.7982	35.995	0.003551	0.984817	0.011632	545.455	0.13179	0.62273	-0.24301	-0.35276
110	BRA	m	early adult	Secondary	1.04638	5.24126	24	27.6267	27.455	0.019118	0.948551	0.032332	818.182	1.37699	-0.57026	-0.48844	0.43815
111	BRA	m	early adult	Secondary	1.04285	6.49745	24	29.644	39.24	0.075813	0.895938	0.028249	1772.73	0.3116	0.71981	-1.0812	-0.53526
112	BRA	f	early adult	Postgraduate	1.04313	6.13572	31	23.0673	29.145	0.039661	0.957191	0.003149	1500	0.61862	0.20768	1.92958	1.02702
113	BRA	m	early adult	Postgraduate	1.04678	6.40235	22	26.7911	28.015	0.028786	0.935582	0.035632	1636.36	0.54717	2.69583	1.05591	-0.34566
114	BRA	f	early adult	Universitary	1.04626	7.11519	23	20.6433	35.36	0.040497	0.934543	0.024961	4090.91	2.02515	1.66181	-0.23158	-1.58671
115	BRA	f	early adult	Secondary	1.0378	6.92208	23	24.8307	37.54	0.031553	0.95972	0.008727	272.727	-1.02543	-0.33409	-0.00396	0.08866
116	BRA	f	early adult	Universitary	1.02656	7.04575	25	18.5761	28.42	0.008386	0.991604	1e-05	681.818	-0.24055	0.27765	0.09382	0.31343
117	BRA	f	early adult	Postgraduate	1.03451	6.04858	31	19.6746	28.68	0.004757	0.995233	1e-05	1636.36	0.28154	2.20477	0.12759	1.80592
118	BRA	f	early adult	Universitary	1.04887	5.42807	24	22.8162	31.96	0.019715	0.968038	0.012247	818.182	0.52907	0.60557	-0.44087	-0.7583
119	BRA	f	early adult	Universitary	1.04309	6.49189	25	27.7422	26.59	0.078741	0.897127	0.024132	545.455	0.68031	-0.14139	0.89775	0.59866
120	BRA	f	young adult	Secondary	1.05215	6.53526	20	20.9799	30.235	0.115586	0.833377	0.051037	272.727	-0.65824	-0.53787	-0.17915	-0.26138
121	BRA	f	early adult	Postgraduate	1.03712	8.94344	26	21.2958	30.995	0.054933	0.942017	0.00305	272.727	-0.38558	1.02234	0.65084	0.11394
122	BRA	f	early adult	Secondary	1.03936	5.96174	23	20.2995	30.115	0.042975	0.954474	0.002551	818.182	0.80353	-0.4673	-0.74873	1.79581
123	BRA	f	early adult	Secondary	1.02908	6.84193	22	29.558	33.37	0.192316	0.80173	0.005954	909.091	-0.74915	0.46765	-0.70683	0.04357
124	BRA	f	young adult	Secondary	1.02805	6.92156		27.7791	30.205	0.145121	0.829865	0.025015	409.091	-0.87221	-0.38041	-0.05228	-0.05184
125	BRA	f	young adult	Universitary	1.04656	6.48729	20	22.9198	28.725	0.126262	0.823959	0.049779	818.182	-0.89836	0.61513	0.53287	-0.0852
126	BRA	f	young adult	Universitary	1.03264	4.44839	19	17.2615	30.135	0.103192	0.871602	0.025206	818.182	-0.22246	0.02834	1.58508	-0.72225
127	BRA	f	middle adult	Postgraduate	1.03057	6.03827	41	21.4017	26.52	0.003375	0.996615	1e-05	3000	-0.23296	2.6303	1.48963	0.08984
128	BRA	m	early adult	Postgraduate	1.04113	5.92212	27	29.3363	28.52	0.11922	0.842767	0.038013	2727.27	1.70455	2.68506	1.03749	-0.26798
129	BRA	f	early adult	Secondary	1.0306	7.80039	22	23.4401	27.595	0.174258	0.803592	0.02215	263.636	-0.87355	-0.05635	0.20594	0.38229
130	BRA	f	early adult	Postgraduate	1.0357	6.39536	32	19.6802	27.54	1e-05	0.99998	1e-05	2454.55	0.14019	2.78104	0.29107	-0.63955
131	BRA	f	early adult	Postgraduate	1.03862	6.52845	33	21.6232	29.485	0.029109	0.956752	0.014139	2727.27	1.3814	3.63653	1.58031	2.64218
132	BRA	m	young adult	Secondary	1.02618	5.83509	18	24.6237	28.405	0.011723	0.988267	1e-05	272.727	-1.65958	0.16737	0.39619	0.19836
133	BRA	f	young adult	Secondary	1.05246	5.28452	20	23.0367	28.345	0.02132	0.952388	0.026292	1909.09	1.24266	0.52095	-1.23127	1.61079
134	BRA	m	middle adult	Secondary	1.03222	5.29376	42	25.2728	36.09	0.227499	0.738541	0.03396	1636.36	0.28991	0.00454	-0.69172	-0.84446
135	BRA	f	early adult	Postgraduate	1.05427	6.62928	29	20.0486	30.075	0.153624	0.811815	0.034561	5454.55	0.42251	4.09903	0.44065	-0.63286
136	BRA	f	early adult	Universitary	0.811	6.55624	27	20.5457	34.71	0.923949	0.071434	0.004617	545.455	-1.18012	1.18026	0.19819	0.39494
137	BRA	m	early adult	Universitary	1.1089	6.03455	28	27.9997	39.975	0.07041	0.730541	0.19905	2272.73	0.35525	1.37427	0.0135	-1.81843
138	BRA	m	early adult	Secondary	1.0707	5.98452	33	31.6885	30.78	0.098755	0.824485	0.076761	2727.27	2.04701	1.17403	-0.61773	-0.58442
139	BRA	f	early adult	Universitary	1.05134	4.80143	36	27.7473	27.61	0.039166	0.927648	0.033186	818.182	0.96042	0.15982	0.03602	1.26102
140	BRA	f	early adult	Universitary	1.04996	6.10189	25	19.7093	30.83	0.006499	0.965293	0.028208	272.727	-0.09349	-0.05227	-0.50873	2.2895
141	BRA	m	young adult	Primary	1.05947	6.55339	18	25.3345	32.975	0.077125	0.860188	0.062687	272.727	0.05902	-1.41048	-0.88911	0.41447
142	BRA	m	young adult	Secondary	1.04543	5.46947	19	22.6644	34.28	0.068141	0.91811	0.01375	454.545	-0.11066	-0.19284	-0.02095	-1.47146
143	BRA	m	early adult	Universitary	1.04836	6.88629	33	27.3717	30.015	0.163038	0.796033	0.040929	1318.18	0.67154	0.53439	-0.03302	0.18252
144	BRA	m	early adult	Secondary	1.0452	5.30705	35	24.7946	37.75	0.144274	0.836933	0.018793	1363.64	0.7548	0.28675	-0.01751	-1.30358
145	BRA	f	young adult	Secondary	1.04541	5.90962	19	23.7954	28.855	0.06507	0.916464	0.018467	2727.27	0.74304	0.9948	-0.92424	-0.59714
146	BRA	m	middle adult	Secondary	1.05333	7.51312	41	26.3929	30.67	0.133624	0.801457	0.064919	1272.73	2.69881	-0.44839	0.41262	0.15811
147	BRA	m	young adult	Primary	1.1264	7.35459	19	23.111	32.47	0.016671	0.89189	0.091439	272.727	1.13608	-3.34628	1.83051	1.11665
148	BRA	m	young adult	Secondary	1.07234	6.42348		32.9414	33.705	0.274748	0.54757	0.177682	2727.27	1.05586	0.7213	0.42639	-1.38432
149	BRA	f	young adult	Secondary	1.04621	7.52818	18	22.4457	34.165	0.070724	0.880958	0.048318	545.455	-0.16236	-0.11092	-0.23127	0.63491
150	BRA	m	early adult	Secondary	1.00917	9.03296	26	29.6642	31.065	0.344116	0.619484	0.0364	1363.64	0.40406	0.43822	0.17886	-1.26131
151	BRA	f	early adult	Universitary	1.02388	6.87352	22	21.8432	32.07	0.276165	0.684777	0.039057	818.182	0.07753	0.55975	-0.43548	0.5967
152	BRA	m	early adult	Secondary	1.1099	5.43001	27	26.0632	33.935	0.180419	0.697943	0.121638	545.455	-0.27917	-0.75001	-0.69822	-0.22173
153	BRA	f	early adult	Secondary	1.04971	7.20405	22	21.3442	32.39	0.095133	0.856848	0.048019	1636.36	-0.57503	0.43712	0.02322	-0.12235
154	BRA	f	young adult	Secondary	1.02482	6.47587	18	21.4351	32.525	0.157554	0.824326	0.01812	276.364	-1.37587	0.09805	-0.83483	-0.41246
155	BRA	m	early adult	Secondary	1.05437	7.18318	37	26.9424	34.845	0.202491	0.753997	0.043512	1636.36	-0.26899	0.92138	-1.22614	-0.42547
156	BRA	m	early adult	Postgraduate	1.0932	6.37314	32	31.0207	37.535	0.111075	0.710377	0.178548	2727.27	1.37277	3.74829	0.42664	-0.9628
157	BRA	f	early adult	Universitary	1.03884	6.4177	26	23.6299	31.21	0.025302	0.97455	0.000148	3000	0.94185	1.77384	0.16501	-0.18054
158	BRA	f	early adult	Secondary	1.03515	6.53314	22	25.9072	26.355	0.001377	0.998613	1e-05	159.091	-1.68878	0.17967	-0.96557	-0.45513
159	BRA	m	early adult	Postgraduate	1.01248	7.37428	33	35.0503	36.605	0.244131	0.739251	0.016617	2727.27	1.07356	2.07843	1.37963	-2.10318
160	BRA	m	young adult	Secondary	1.08157	6.28553	18	26.8634	45.84	0.093311	0.695302	0.211388	227.273	-0.49938	-0.94708	-0.21062	0.33106
161	BRA	f	early adult	Secondary	1.04203	7.95386	25	31.325	32.22	0.304005	0.584793	0.111201	818.182	-0.37825	-0.17972	-0.34728	-0.3628
162	BRA	f	early adult	Universitary	1.08724	6.28732	24	23.9345	29.395	0.202239	0.722187	0.075573	545.455	0.57193	0.03998	0.9184	-0.64547
163	BRA	f	early adult	Universitary	1.05098	6.70988	23	18.4783	28.755	0.106518	0.867783	0.025699	545.455	0.10094	0.40333	0.68959	0.61943
164	BRA	m	young adult	Secondary	1.03075	7.59951	20	22.1962	26.01	0.015257	0.984733	1e-05	545.455	-1.39667	0.25197	-0.71211	-0.40437
165	BRA	m	early adult	Secondary	1.04271	7.46931	26	25.0154	37.03	0.15127	0.807944	0.040786	272.727	-1.79395	0.13473	0.2529	-1.41953
166	BRA	m	early adult	Universitary	1.04377	5.66087	28	21.3334	30.775	0.146914	0.816823	0.036263	272.727	-1.49615	0.63582	0.78005	-0.13143
167	BRA	f	early adult	Postgraduate	1.03951	6.15078	33	21.0925	24.065	0.066238	0.927838	0.005924	2181.82	0.93576	2.88553	0.44856	-0.90121
168	BRA	f	early adult	Secondary	1.0593	5.98187	21	20.5879	32.845	0.183028	0.724713	0.092259	295.455	-1.34985	0.01782	0.57138	0.19938
169	BRA	f	young adult	Secondary	1.08351	5.9814	20	18.8519	29.59	0.12923	0.765885	0.104886	1363.64	0.30812	0.4078	-0.88591	-0.29779
170	BRA	f	early adult	Secondary	1.06485	6.11854	23	20.2604	36.67	0.012456	0.954592	0.032952	1818.18	2.30397	-0.32779	1.33799	0.21144
171	BRA	f	early adult	Secondary	1.06925	7.02879	23	26.1936	35.825	0.224862	0.667564	0.107574	1636.36	-0.48447	0.51648	0.51667	-1.22709
172	BRA	m	young adult	Secondary	1.03899	6.02626	20	22.7648	33.38	0.026021	0.968874	0.005106	1363.64	0.72598	0.14245	-0.83899	-0.63222
173	BRA	m	early adult	Universitary	1.06842	7.38184	37	24.57	31.93	0.228971	0.638508	0.132521	2181.82	0.10693	2.25643	0.87368	-0.39715
174	BRA	f	middle adult	Secondary	1.03467	5.79067	42	32.1454	34.1	0.293676	0.648369	0.057956	509.091	-0.86304	-0.11261	-0.5055	0.08874
175	BRA	m	middle adult	Secondary	1.03006	8.03827	42	33.3223	29.95	1e-05	0.997658	0.002332	545.455	2.9226	-0.44022	-0.63346	2.35732
176	BRA	f	middle adult	Secondary	1.03749	7.61153	44	24.4245	28.755	0.001102	0.998888	1e-05	1363.64	0.63036	-0.50972	0.90377	-1.27439
177	BRA	f	early adult	Secondary	1.02342	7.2368	30	41.393	26.465	0.020816	0.979174	1e-05	272.727	-1.17242	-0.37101	-0.13721	0.18078
178	BRA	f	early adult	Secondary	1.01856	7.73851	26	21.3086	23.5	0.007884	0.992106	1e-05	409.091	0.20841	-1.1809	0.64528	0.44256
179	BRA	m	middle adult	Primary	1.05012	7.73093		25.2348	29.755	0.017752	0.964708	0.01754	409.091	-0.73702	-1.44532	0.02697	-0.48328
180	BRA	f	early adult	Secondary	1.03318	7.07337	26	22.7632	26.78	0.008038	0.991952	1e-05	272.727	-0.51994	-0.71059	-0.16886	0.12733
181	BRA	f	early adult	Secondary	1.03642	6.90847	29	23.9204	26.51	0.009759	0.990231	1e-05	409.091	0.60823	-1.19172	0.1391	-0.37991
182	BRA	f	early adult	Primary	1.01129	8.61932	33	25.7898	35.12	0.35575	0.610731	0.033519	272.727	-0.98955	-1.76239	0.29723	-0.26867
183	BRA	f	early adult	Universitary	1.09386	6.88759	31	42.6588	28.665	0.007211	0.937786	0.055003	818.182	0.43187	1.01206	0.54844	0.40624
184	BRA	m	early adult	Primary	1.1	8.75548	34	25.5159	28.88	1e-05	0.94369	0.0563	409.091	-0.68813	-1.48064	0.22485	-0.38996
185	BRA	f	early adult	Universitary	1.03188	7.791	33	18.3943	27.615	1e-05	0.99998	1e-05	409.091	-1.09057	0.78104	0.63551	0.22331
186	BRA	f	early adult	Primary	1.02741	8.99978	39	29.7941	24.06	0.003422	0.996568	1e-05	818.182	-0.82284	-0.91476	0.54319	-0.27699
187	BRA	f	early adult	Universitary	1.08428	8.07358	26	31.6119	36.375	0.063723	0.795449	0.140828	1090.91	0.24263	0.73883	0.36523	0.31709
188	BRA	f	early adult	Universitary	1.1081	7.64046	24	21.0334	39.29	0.072884	0.737282	0.189833	1500	0.75139	0.57748	-0.00046	-1.70934
189	BRA	f	early adult	Universitary	1.1153	6.69307	23	18.2716	31.195	0.114278	0.668981	0.216741	1636.36	-0.41091	1.90014	1.48638	0.15864
190	BRA	f	early adult	Secondary	1.1087	5.16984	21	21.1876	42.695	0.164934	0.594223	0.240843	954.545	0.37977	1.43637	0.68964	0.25532
191	BRA	f	early adult	Secondary	1.09644	7.32729	21	20.3463	43.085	0.070162	0.745449	0.184389	818.182	-0.35503	-0.27718	0.88658	0.4257
192	BRA	f	early adult	Universitary	1.1097	7.69232	22	20.1839	34.58	0.057623	0.765116	0.177261	818.182	-0.25832	0.22631	0.97575	-1.23172
193	BRA	m	young adult	Secondary	1.1515	6.96099	18	21.7176	37.505	0.046509	0.757364	0.196127	3409.09	0.41383	1.67492	-0.26365	-0.95794
194	BRA	m	young adult	Universitary	1.1186	6.95552	20	34.3534	34.075	0.075019	0.662248	0.262733	1363.64	-0.05858	1.22991	0.34338	-0.23082
195	BRA	m	early adult	Postgraduate	1.1045	7.11887	24	19.3417	34.43	0.074161	0.742062	0.183776	545.455	-0.96308	0.96781	2.21428	-0.90107
196	BRA	m	early adult	Postgraduate	1.113	6.62305	32	22.4155	31.14	0.052712	0.749541	0.197747	2454.55	-0.51286	2.65394	1.14395	-0.46069
197	BRA	m	early adult	Postgraduate	1.07675	7.52341	30	25.9948	49.085	0.024663	0.871454	0.103883	1045.45	0.44188	2.0162	1.49627	2.22951
198	BRA	m	early adult	Postgraduate	1.139	8.20179	37	25.7863	30.07	0.068131	0.43113	0.500739	1636.36	-1.32772	2.18021	1.05101	-0.56513
199	BRA	m	early adult	Universitary	1.1069	6.08447	24	26.9809	27.125	0.104386	0.687297	0.208317	818.182	-0.43522	0.44177	1.42245	-1.39876
200	BRA	m	early adult	Secondary	1.1388	5.88605	23	27.3519	42.195	0.072575	0.687989	0.239436	163.636	-1.33596	0.02022	0.35643	-0.04716
201	BRA	m	young adult	Secondary	1.05133	6.11442	18	17.0774	34.095	0.264023	0.636136	0.099841	1909.09	-0.73055	0.62955	0.3243	0.13594
202	BRA	f	early adult	Universitary	1.1308	4.87077	33	22.0308	38.105	0.098702	0.600974	0.300325	818.182	-0.95489	0.7449	1.25121	-1.27083
203	BRA	f	early adult	Universitary	1.07912	5.40854	30	37.9229	26.46	0.115632	0.776169	0.108199	1363.64	0.54163	0.93677	-0.56666	-0.74674
204	BRA	m	early adult	Postgraduate	1.1155	5.6706	40	24.8898	27.18	0.029237	0.87506	0.095703	4909.09	1.17692	4.28129	1.78185	-1.50459
205	BRA	f	young adult	Secondary	1.09023	7.78701		24.0659	29.08	0.047481	0.818039	0.13448	2727.27	-0.06005	1.92321	-0.6976	-0.30243
206	BRA	f	early adult	Universitary	1.1133	5.02167	25	20.8714	36.185	0.027225	0.792401	0.180374	1636.36	0.26938	0.29009	0.42427	-0.67438
207	BRA	f	early adult	Universitary	1.05642	6.07157	24	26.3185	32.335	0.048187	0.86271	0.089102	2181.82	-0.12934	2.32382	0.9753	-0.09897
208	BRA	f	early adult	Secondary	1.09611	8.50099	21	21.2235	36.01	0.055977	0.781326	0.162697	545.455	-0.6552	-0.74293	0.5505	-1.07533
209	BRA	f	early adult	Universitary	1.09652	6.75677	26	26.5696	42.835	0.11315	0.715467	0.171383	545.455	-1.22174	1.21485	2.13546	-0.65539
210	BRA	f	early adult	Universitary	1.1118	6.22824	22	23.0075	40.065	0.060594	0.734073	0.205333	5454.55	0.07339	3.20197	0.74091	-2.11223
211	BRA	f	early adult	Secondary	1.0952	7.62888	21	38.5772	36.625	0.032788	0.809047	0.158165	2727.27	1.07217	0.38126	2.57719	-1.95237
212	BRA	f	early adult	Secondary	1.066	7.65004	24	28.269	31.6	0.053418	0.861817	0.084765	272.727	-1.30187	0.03247	0.42818	0.14114
213	BRA	f	early adult	Secondary	1.112	6.02011	24	19.6049	34.885	0.05555	0.724964	0.219486	818.182	-1.08072	-0.26346	0.45823	-1.43326
214	BRA	f	young adult	Secondary	1.1226	4.64261	19	19.2578	29.065	0.047672	0.716093	0.236235	247.727	-0.79916	-0.41535	-0.14008	-0.14355
215	BRA	m	early adult	Universitary	1.1353	7.41607	25	23.5363	53.425	0.084764	0.660274	0.254962	818.182	-0.48577	0.47024	1.24762	-0.91291
216	BRA	f	young adult	Secondary	1.09637	5.49109	20	26.6973	31.795	0.05819	0.720427	0.221383	681.818	-0.71128	0.03831	-0.42325	-0.26377
217	BRA	m	early adult	Secondary	1.05192	6.86682	25	20.9042	33.475	0.0488	0.890562	0.060638	409.091	-1.15738	-0.2777	-0.14854	0.15302
218	BRA	f	early adult	Postgraduate	1.0483	8.23475	31	21.6703	25.64	0.030713	0.958531	0.010755	2727.27	0.0805	3.66114	1.26326	-0.22725
219	BRA	f	early adult	Universitary	1.1019	6.28395	24	23.272	41.105	0.065206	0.742619	0.192176	818.182	-0.81839	0.15796	2.07098	-0.57543
220	BRA	f	early adult	Universitary	1.118	5.64092	21	19.5798	52.145	0.108868	0.629123	0.262009	198.182	-1.00427	1.04761	1.25755	0.07082
221	BRA	m	early adult	Postgraduate	0.99735	7.32989	29	23.698	25.875	0.007046	0.992944	1e-05	1090.91	-0.59529	1.74405	0.44236	-0.11912
222	BRA	f	young adult	Secondary	1.04263	7.58223	19	22.3575	28.56	0.261499	0.661167	0.077334	818.182	-0.81826	0.07605	0.08397	-0.11447
223	BRA	f	young adult	Secondary	1.03442	7.34094	20	19.5253	25.515	0.045827	0.950728	0.003445	409.091	-1.13114	0.37457	-0.44621	0.43368
224	BRA	f	early adult	Secondary	1.06647	7.3219	21	22.5092	34.37	0.139373	0.779147	0.081481	818.182	0.04922	-0.42228	-0.51216	-0.15909
225	BRA	m	early adult	Universitary	1.05332	7.65312	23	23.8855	34.51	0.063494	0.916421	0.020085	909.091	-0.11228	0.12344	-0.14041	-0.88726
226	BRA	f	early adult	Secondary	1.03272	6.21104	22	21.1681	27.68	0.021643	0.978347	1e-05	5454.55	1.72831	3.31993	-0.40032	-0.06213
227	BRA	f	young adult	Secondary	1.04482	6.58704	19	18.5989	28.815	0.021378	0.971474	0.007147	1090.91	1.18766	-0.23283	-0.79861	-0.43431
228	BRA	f	young adult	Secondary	1.03004	7.34122	19	24.8062	32.14	0.07064	0.917411	0.011948	4090.91	1.97773	2.06892	0.68282	-1.55311
229	BRA	f	young adult	Secondary	1.05425	7.85989	19	19.2006	35.645	0.142513	0.806746	0.05074	1636.36	0.39014	0.56974	-0.09241	0.11591
230	BRA	f	young adult	Secondary	1.04151	7.64485	19	19.3244	28.445	0.059524	0.926669	0.013807	818.182	-0.93438	0.15329	0.20179	0.20877
231	BRA	f	young adult	Secondary	1.04345	6.68447	20	24.3827	37.19	0.129553	0.833256	0.037191	818.182	-0.20018	-0.43024	0.35906	0.38224
232	BRA	f	young adult	Secondary	1.04148	6.33017	18	30.0076	34.09	0.072574	0.913306	0.01412	818.182	-0.63832	-0.12875	0.25557	0.42845
233	BRA	f	early adult	Universitary	1.04073	5.17266	32	27.5479	32.185	0.147678	0.839053	0.013268	818.182	-0.59418	1.05368	-0.18175	-0.18621
234	BRA	f	early adult	Universitary	1.04615	7.37275	24	26.41	27.65	0.05886	0.911231	0.02991	818.182	-0.69228	0.98144	-0.11713	-0.00077
235	BRA	f	early adult	Secondary	1.04075	5.12426	26	21.0467	27.515	0.029847	0.96158	0.008574	1090.91	-0.30164	0.32933	0.35695	-0.97274
236	BRA	f	early adult	Universitary	1.03016	7.51163	32	28.0557	27.565	0.263208	0.67353	0.063261	272.727	-0.43101	-0.38561	0.85581	-1.47417
237	BRA	m	early adult	Secondary	1.02656	6.67971	26	23.4877	29.58	0.004384	0.995606	1e-05	1090.91	-0.38099	0.21553	-0.36098	-0.55189
238	BRA	f	early adult	Universitary	1.04256	7.42715	26	21.1487	29.205	1e-05	0.99998	1e-05	545.455	-1.38619	0.81395	0.84818	0.31051
239	BRA	f	early adult	Postgraduate	1.02302	8.10778	33	21.1632	33.445	1e-05	0.99998	1e-05	1909.09	-0.36432	1.9641	1.22334	-1.1416
240	BRA	m	early adult	Postgraduate	1.03559	5.553	28	15.0771	27.27	0.0101	0.98989	1e-05	1636.36	0.27037	1.33755	0.79283	2.77648
241	BRA	f	early adult	Postgraduate	1.04853	5.55301	25	22.7774	31.225	0.08098	0.889182	0.029839	818.182	-0.47838	1.59435	0.59828	-0.15573
242	BRA	f	early adult	Postgraduate	1.03806	7.77331	27	20.1775	27.94	0.020578	0.979412	1e-05	1090.91	-0.84284	1.12249	1.72971	0.48597
243	BRA	m	early adult	Postgraduate	1.05932	6.50156	25	27.2824	30.735	0.098013	0.836075	0.065912	954.545	0.49579	0.10359	1.3935	-1.56518
244	BRA	m	early adult	Postgraduate	1.03002	7.16099	29	24.5922	30.89	0.268662	0.683438	0.0479	818.182	-0.33119	1.22968	1.05355	0.35818
245	BRA	f	middle adult	Universitary	1.03628	7.13427	44	32.0003	27.36	0.04728	0.934161	0.018558	545.455	2.86265	-1.71199	0.67675	-1.45008
246	BRA	f	early adult	Universitary	1.03006	7.2538	32	31.6028	32.305	0.304534	0.609585	0.085881	818.182	0.16266	1.32117	0.61172	0.06938
247	BRA	f	early adult	Postgraduate	1.04359	6.81873	35	23.3787	27.815	0.050841	0.942474	0.006686	818.182	0.82414	1.18686	0.88819	0.12854
248	CHI	m	early adult	Secondary	0.9871	7.75749	26	24.1405	39.275	0.428809	0.562996	0.008196	968.748	-0.21171	0.32817	-1.24425	-0.34145
249	CHI	m	early adult	Secondary	0.9617	6.69627	22	28.0839	27.54	0.436235	0.561222	0.002543	658.749	-0.99892	-0.24326	-0.24287	0.05036
250	CHI	m	early adult	Secondary	0.95855	8.07043	21	20.1861	32.305	0.5837	0.369087	0.047213	658.749	-0.82038	-0.33762	-0.23599	-0.12408
251	CHI	m	early adult	Secondary	1.0174	5.4968	21	22.6529	31.14	0.289169	0.702315	0.008516	658.749	-0.4184	-0.08397	-1.03148	-0.27614
252	CHI	m	early adult	Secondary	0.98372	5.76771	21	25.9259	25.76	0.376037	0.620016	0.003946	658.749	-0.42194	0.17329	-0.42849	-0.02242
253	CHI	m	early adult	Secondary	0.95362	6.65633	24	22.8259	39.445	0.507426	0.488387	0.004187	658.749	-0.27402	-0.58193	-0.38607	-0.3569
254	CHI	m	early adult	Secondary	0.97743	5.146	25	26.2439	30.05	0.449871	0.538145	0.011984	658.749	-0.56392	0.14621	-0.67292	-0.27551
255	CHI	m	early adult	Secondary	0.866	6.00334	24	23.5101	38.965	0.753502	0.246488	1e-05	658.749	-0.69104	-0.65379	-0.44324	-0.25744
256	CHI	m	young adult	Secondary	0.98412	5.22087	20	26.6097	38.445	0.465153	0.504689	0.030157	658.749	-0.45543	-0.47575	-0.16741	-0.24218
257	CHI	m	early adult	Secondary	0.95275	7.23009	23	22.1266	30.925	0.500758	0.495128	0.004114	658.749	-0.11194	-0.62398	-0.40037	-0.22356
258	CHI	m	early adult	Secondary	0.95773	5.53837	21	22.4062	30.955	0.533518	0.451419	0.015064	658.749	-0.39163	-0.79195	0.4837	-1.12518
259	CHI	m	young adult	Secondary	0.97666	5.09444	20	25.1829	27.26	0.410367	0.582551	0.007082	658.749	-0.62379	0.09757	-0.67879	0.25317
260	CHI	m	early adult	Secondary	0.91777	6.26444	25	24.4764	36.71	0.719405	0.280585	1e-05	774.999	-0.49485	0.09988	-0.80626	-0.09374
261	CHI	m	early adult	Secondary	0.97649	5.76717	22	20.0923	29.125	0.434283	0.548454	0.017263	658.749	-1.12984	-0.10687	-0.16929	0.10221
262	CHI	m	early adult	Secondary	0.93152	6.56688	22	27.1644	33.61	0.556378	0.437725	0.005896	658.749	-0.68749	0.19205	-0.9209	-0.11155
263	CHI	m	early adult	Secondary	0.98179	7.09574	27	29.2317	34.015	0.444627	0.548196	0.007177	968.748	0.11512	0.07913	-1.46332	-0.6298
264	CHI	m	early adult	Secondary	0.9857	6.25594	26	30.5061	38.175	0.430186	0.560695	0.009118	774.999	-0.42381	-0.21955	-0.11857	-1.03762
265	CHI	m	young adult	Secondary	0.9845	6.31043	20	25.5494	32.005	0.407732	0.566055	0.026212	658.749	-1.11242	0.36886	-0.63721	0.36224
266	CHI	m	young adult	Secondary	0.96858	5.72926	19	21.3452	34.89	0.462215	0.506592	0.031193	658.749	-0.57431	0.18532	-1.13308	-0.07152
267	CHI	m	young adult	Secondary	0.991063	7.50838	20	28.2294	30.525	0.373819	0.618183	0.007998	658.749	-1.17873	-0.07155	-0.36717	0.00889
268	CHI	m	early adult	Secondary	0.98411	6.39027	21	20.6209	33.04	0.436966	0.546886	0.016148	658.749	-0.58811	0.18693	-0.86811	-0.08109
269	CHI	m	young adult	Secondary	0.95368	6.30856	19	25.1409	32.505	0.502155	0.485144	0.012701	658.749	-0.33633	-0.48365	0.01316	0.23344
270	CHI	m	early adult	Secondary	0.9824	7.43303	21	26.0331	35.905	0.398229	0.591706	0.010065	658.749	-1.04056	-0.21118	-0.40416	-0.10386
271	CHI	m	early adult	Secondary	0.8886	5.20782	23	32.2408	32.065	0.716791	0.278452	0.004756	774.999	0.82607	-0.68269	-0.75519	-0.21479
272	CHI	m	early adult	Secondary	0.93536	5.85278	22	30.1798	34.645	0.616027	0.378831	0.005142	658.749	-0.09166	0.14974	-1.04865	-0.43137
273	CHI	m	early adult	Secondary	0.994381	8.013	24	29.0488	35.83	0.363701	0.611841	0.024459	774.999	-0.11433	-0.56455	-0.6619	-1.50161
274	CHI	m	early adult	Secondary	0.96309	9.35759	23	28.9929	36.775	0.493719	0.487589	0.018692	774.999	-0.14977	0.01717	-1.38218	-0.2313
275	CHI	m	early adult	Secondary	0.8197	6.50251	23	27.3797	39.56	0.894774	0.103064	0.002162	968.748	0.13768	-0.12571	-0.76587	-0.68401
276	CHI	m	early adult	Secondary	1.01633	5.61171	21	24.941	41.38	0.405658	0.491625	0.102717	968.748	-0.67956	-0.13385	-0.17237	-0.2176
277	CHI	m	middle adult	Secondary	0.96829	6.57586	51	22.805	32.82	0.499978	0.457025	0.042997	1356.25	0.92891	-0.05098	-1.16801	-0.58086
278	CHI	m	early adult	Secondary	0.95131	5.32362	31	31.7053	43.99	0.492894	0.497121	0.009985	968.748	-0.36005	-0.01117	-0.70275	-0.54963
279	CHI	m	early adult	Secondary	0.9371	5.48237	23	28.5156	28.265	0.549843	0.446838	0.003319	658.749	-0.00954	-0.43408	-1.52201	-0.70967
280	CHI	m	young adult	Secondary	0.98478	8.29415	20	30.3079	30.93	0.38636	0.61363	1e-05	658.749	-0.06508	-0.8183	-1.66985	0.9445
281	CHI	m	early adult	Secondary	0.97224	4.82222	23	23.4123	31.8	0.454917	0.540872	0.004211	658.749	-0.74402	0.45622	-0.96971	0.12353
282	CHI	f	early adult	Secondary	1.0011	4.48261	33	22.3214	30.755	0.375021	0.618466	0.006513	968.748	0.38361	0.3492	-1.37957	-0.70743
283	CHI	f	middle adult	Secondary	1.00408	6.7458	54	28.1115	32.06	0.365583	0.612809	0.021607	1356.25	-0.63807	0.0944	-0.79861	-0.75006
284	CHI	f	early adult	Secondary	0.98159	6.60322	23	24.2129	40.015	0.411176	0.575204	0.01362	658.749	-0.97532	-0.02062	-1.21205	-0.86095
285	CHI	f	early adult	Secondary	0.93851	6.62845	21	28.6582	28.565	0.569487	0.426163	0.00435	658.749	-0.67337	-0.41495	-0.57936	-0.45389
286	CHI	m	early adult	Secondary	0.991216	6.06683	35	25.2826	38.195	0.450285	0.493201	0.056514	968.748	0.01506	0.44392	-0.66204	-0.10912
287	CHI	m	early adult	Secondary	0.97208	5.54275	26	28.1483	43.07	0.453227	0.540431	0.006342	968.748	-0.35987	-0.29851	0.0959	0.2941
288	CHI	f	young adult	Secondary	0.96374	6.20407	20	22.77	31.735	0.492191	0.507799	1e-05	658.749	-0.43211	-0.1148	-1.30909	-0.71298
289	CHI	f	early adult	Secondary	0.96135	6.21193	23	21.4844	30.3	0.471126	0.519967	0.008907	658.749	-0.24705	-0.58796	-0.22171	0.02737
290	CHI	m	early adult	Secondary	0.93703	5.89009	29	28.2138	33.055	0.402442	0.592142	0.005415	968.748	-0.86821	-0.02443	0.00971	-0.04199
291	CHI	m	early adult	Secondary	0.9222	6.07522	28	27.7778	38.005	0.653728	0.330926	0.015347	968.748	0.82493	0.16364	-1.83707	1.94486
292	CHI	m	early adult	Secondary	0.8429	8.3038	29	23.2389	41.15	0.838189	0.161801	1e-05	968.748	-0.4824	0.53866	-0.79071	-0.02067
293	CHI	m	middle adult	Secondary	0.97961	5.50759	45	27.1349	29.385	0.446288	0.541311	0.012402	968.748	-0.34263	0.46456	-1.17067	-0.2896
294	CHI	m	middle adult	Secondary	0.97283	5.83553	43	22.5733	32.23	0.4717	0.51203	0.01627	1937.5	2.71858	-0.28397	-0.66721	-0.43087
295	CHI	m	early adult	Postgraduate	1.0288	6.88637	40	25.0429	31.5	0.088804	0.909441	0.001755	1937.5	1.84713	1.72083	0.11085	-0.89568
296	CHI	m	early adult	Secondary	0.97669	6.01212	37	29.2831	30.75	0.4149	0.570195	0.014905	1356.25	0.2875	0.28524	-1.68652	-0.97642
297	CHI	m	young adult	Secondary	0.97754	7.35162	20	26.7668	35.905	0.422179	0.566923	0.010898	658.749	-0.65475	0.35192	-1.20458	-0.08253
298	CHI	m	young adult	Secondary	0.7751	5.81216	20	27.2009	50.34	0.924357	0.075633	1e-05	658.749	-0.68749	0.19205	-0.9209	-0.11155
299	CHI	m	young adult	Secondary	0.95608	6.35422	20	21.3578	33.055	0.513537	0.470799	0.015664	658.749	-0.0011	-0.03192	-1.1661	-0.42153
300	CHI	m	young adult	Secondary	0.98291	3.25071	19	22.8523	31.865	0.404465	0.576712	0.018822	658.749	-0.78688	0.19716	-0.9737	-0.14201
301	CHI	m	early adult	Secondary	0.97748	5.83166	21	23.3906	28.485	0.443096	0.55062	0.006284	658.749	-1.81359	0.89484	-0.29662	-0.53359
302	CHI	m	early adult	Secondary	0.98539	4.8447	31	38.3079	40.48	0.313121	0.678922	0.007958	968.748	0.19588	-0.69286	-0.7853	-0.9707
303	CHI	m	middle adult	Secondary	0.93304	6.86112	57	28.7721	34.47	0.631652	0.363245	0.005104	1550	0.65989	0.59934	-1.17694	0.05211
304	CHI	m	early adult	Secondary	0.96419	5.17945	24	23.2278	45.215	0.455376	0.527385	0.01724	968.748	-0.35262	-0.30174	0.13248	0.23321
305	CHI	m	early adult	Universitary	0.93046	8.15339	34	29.7004	40.58	0.624858	0.361615	0.013527	1356.25	-0.08892	1.27702	-1.3453	1.53793
306	CHI	m	early adult	Secondary	0.97678	5.2626	21	23.366	35.61	0.437352	0.562638	1e-05	968.748	-0.95002	0.38345	-1.68279	-1.04924
307	CHI	m	early adult	Secondary	0.98038	8.17123	22	24.7272	33.455	0.386204	0.603073	0.010724	968.748	-0.67963	0.23464	-0.44709	-0.32217
308	CHI	m	young adult	Secondary	0.97883	6.33228	20	26.0789	33.195	0.417189	0.570639	0.012172	658.749	-0.30383	-0.64161	-0.24523	0.7102
309	CHI	m	young adult	Secondary	0.94756	4.7427	19	24.4948	42.09	0.512726	0.469031	0.018242	658.749	-0.34412	-0.23271	-1.82372	-0.64429
310	CHI	m	early adult	Secondary	0.96918	4.93342	21	18.3425	33.625	0.475819	0.511843	0.012337	658.749	-0.95129	-0.31548	-0.63904	-0.30992
311	CHI	m	young adult	Secondary	0.97168	6.51577	20	23.2525	31.78	0.447861	0.5314	0.020739	658.749	0.03928	-0.10091	-1.59885	-0.72092
312	CHI	m	young adult	Secondary	0.96749	6.86547	19	25.642	38.77	0.455054	0.534856	0.01009	658.749	-0.96013	-0.37777	-0.33266	-0.09285
313	CHI	m	early adult	Secondary	0.98259	6.94448	32	25.0736	40.625	0.428734	0.561123	0.010142	968.748	0.03181	0.25755	-1.30928	-0.70052
314	CHI	m	early adult	Secondary	1.00573	5.65498	30	24.4764	32.03	0.345088	0.642404	0.012508	968.748	-0.94865	0.14216	-0.06179	-0.053
315	CHI	m	early adult	Secondary	0.9717	5.80444	23	26.0789	50.91	0.545844	0.407955	0.046202	658.749	0.06779	-0.79104	-1.5788	-0.66503
316	CHI	m	early adult	Secondary	0.97564	5.10598	26	30.0155	31.57	0.460952	0.524347	0.014701	774.999	0.24171	-0.39647	-0.56167	-1.50721
317	CHI	m	early adult	Secondary	0.98126	4.60548	25	28.6819	29.44	0.386784	0.599705	0.013511	774.999	0.30444	-0.11101	-1.07185	-0.31777
318	CHI	m	early adult	Secondary	0.97807	6.28536	21	24.4523	30.69	0.463284	0.524033	0.012683	658.749	-1.80026	0.56859	-0.7442	-0.17071
319	CHI	m	young adult	Secondary	0.97209	5.23308	20	24.812	30.295	0.431334	0.555366	0.013299	658.749	-1.25324	0.07885	-1.27173	-0.71698
320	CHI	m	young adult	Secondary	0.999879	4.94227	19	25.428	37.015	0.395428	0.561534	0.043038	658.749	-0.5654	-0.12088	-1.16473	-0.18403
321	CHI	m	middle adult	Secondary	0.93817	7.77793	46	27.0686	33.245	0.516332	0.471822	0.011846	1550	0.76311	0.17538	-1.86891	-1.34003
322	CHI	m	young adult	Secondary	0.95497	6.15955	19	21.3419	33.295	0.510953	0.480221	0.008826	329.374	1.11894	-0.77115	-1.86719	-1.16509
323	CHI	m	young adult	Secondary	0.990621	5.65927	19	23.634	30.41	0.382568	0.606858	0.010574	329.374	-1.47823	-0.0371	-1.06228	-0.47434
324	CHI	m	young adult	Secondary	0.990617	4.58366	18	23.8949	36.12	0.44046	0.548552	0.010988	329.374	-0.57034	-0.37456	-0.26966	-0.15057
325	CHI	m	young adult	Secondary	0.97781	6.01401	20	26.0628	38.46	0.437491	0.554954	0.007556	329.374	-0.43996	-0.26324	-2.14354	-1.14104
326	CHI	m	young adult	Secondary	0.98637	4.68071	19	20.1653	30.88	0.362013	0.63274	0.005247	329.374	-0.45568	-0.59229	-1.49466	-0.8181
327	CHI	m	early adult	Secondary	0.996426	5.80289	21	24.5461	32.1	0.380928	0.605481	0.013591	329.374	-0.32381	-0.44573	-1.07769	-0.26096
328	CHI	m	young adult	Secondary	0.96693	5.84666	19	28.6501	46.485	0.434378	0.552275	0.013347	329.374	0.72019	-0.32185	-1.08899	-0.49504
329	CHI	m	young adult	Secondary	0.995922	5.32367	19	25.4496	34.295	0.382054	0.602339	0.015608	329.374	-0.05647	-0.80056	-0.60622	0.27801
330	CHI	m	early adult	Secondary	0.95943	7.44884	28	24.4702	37.515	0.484054	0.510193	0.005753	968.748	-0.13902	0.1139	-1.69353	-0.55341
331	CHI	m	early adult	Secondary	0.97391	4.96759	27	26.7672	35.43	0.438865	0.549651	0.011484	968.748	-0.10508	0.31982	-1.15486	-0.37188
332	CHI	f	early adult	Secondary	0.98161	6.40032	33	23.3353	30.33	0.438266	0.539101	0.022634	968.748	0.03074	0.96875	-0.87679	-0.06195
333	CHI	m	early adult	Secondary	0.9806	5.84972	23	28.3404	37.51	0.421007	0.570898	0.008095	774.999	-0.87498	0.64938	-1.34879	-0.41528
334	CHI	m	early adult	Secondary	0.98217	5.91402	30	23.7781	28.705	0.389243	0.602255	0.008502	968.748	-0.76756	0.64137	-0.88697	0.18419
335	CHI	m	early adult	Secondary	0.98382	5.60802	22	26.3021	45.875	0.467592	0.466342	0.066066	968.748	-0.62831	0.63061	-1.2745	-0.13089
336	CHI	m	early adult	Secondary	0.98036	6.79769	31	27.0248	37.78	0.503024	0.480927	0.016049	968.748	-0.43191	0.56887	-0.93579	-0.08353
337	CHI	m	early adult	Secondary	0.91586	5.90669	27	28.3937	31.235	0.641936	0.356131	0.001933	968.748	-0.62831	0.63061	-1.2745	-0.13089
338	CHI	m	early adult	Secondary	0.97107	5.43553	21	26.2976	34.575	0.475913	0.511131	0.012956	658.749	0.50603	-0.59714	-0.92261	-0.19677
339	CHI	m	middle adult	Secondary	0.8998	4.7584	50	27.5439	37.655	0.666198	0.330005	0.003798	968.748	-0.64458	0.8589	-1.80336	-0.69666
340	CHI	m	early adult	Secondary	0.993288	6.05238	23	22.2317	33.21	0.400313	0.569981	0.029705	774.999	0.33005	-0.3622	-1.12864	2.01285
341	CHI	m	early adult	Secondary	0.95847	5.50948	22	25.8754	29.065	0.553323	0.425906	0.020771	774.999	0.05953	-0.31193	-0.77328	0.03826
342	CHI	m	early adult	Secondary	0.97018	5.49208	26	28.4648	41.05	0.477846	0.509119	0.013035	774.999	-0.55383	-0.14835	0.50091	0.46887
343	CHI	m	early adult	Secondary	0.96936	6.13187	29	27.9126	39.8	0.47866	0.515312	0.006028	968.748	1.11421	-0.44621	-1.31826	-0.61991
344	CHI	m	early adult	Secondary	0.97167	4.87666	27	37.2433	43.94	0.45465	0.526719	0.018631	1162.5	-0.0359	0.09284	-0.76849	0.07213
345	CHI	m	early adult	Secondary	0.96129	5.49464	26	26.2254	38.805	0.5073	0.452673	0.040027	968.748	-0.74962	0.11011	-0.42635	0.69834
346	CHI	m	early adult	Secondary	0.9761	6.58137	22	24.0258	35.905	0.422339	0.572343	0.005318	658.749	-0.28748	-0.22036	-1.10506	-0.328
347	CHI	m	early adult	Universitary	0.99122	6.363	30	26.7343	36.605	0.388998	0.597298	0.013705	1743.75	0.62483	1.72085	0.37032	0.09331
348	CHI	m	early adult	Secondary	0.995637	5.22266	21	23.3032	33.075	0.398712	0.592151	0.009136	658.749	1.27174	0.1823	-0.18632	0.47633
349	CHI	m	early adult	Secondary	0.97215	5.6397	24	22.9854	32.45	0.454476	0.533863	0.011661	658.749	-0.71133	0.08532	-1.1719	-0.05655
350	CHI	m	young adult	Secondary	0.95998	6.07277	20	22.3111	32.03	0.51796	0.472598	0.009441	658.749	-0.47375	-1.0722	-0.52919	-0.10039
351	CHI	m	early adult	Secondary	0.93779	5.74805	21	29.9896	41.185	0.560009	0.435884	0.004107	658.749	0.19712	-0.99295	-1.30942	-0.5607
352	CHI	m	early adult	Secondary	0.96674	5.58364	22	20.6143	36.09	0.468201	0.524943	0.006857	658.749	0.15922	-0.32125	-1.48043	-0.15077
353	CHI	m	early adult	Secondary	0.98697	5.23517	22	25.8254	31.6	0.378441	0.616786	0.004772	658.749	1.33901	-0.72906	-2.00933	-0.16116
354	CHI	m	early adult	Universitary	0.96672	5.19954	25	26.9105	32.135	0.462312	0.535427	0.002261	1743.75	-0.62311	2.10158	-1.21203	-0.86537
355	CHI	m	early adult	Secondary	0.98171	4.96083	33	32.8478	27.77	0.389441	0.600761	0.009798	658.749	-0.10223	-0.10562	-0.63686	0.25158
356	CHI	m	early adult	Secondary	0.98165	4.83187	21	21.8389	32.84	0.413558	0.577359	0.009083	658.749	1.13675	-1.50729	0.41119	-2.19361
357	CHI	m	young adult	Secondary	0.96703	5.76079	20	33.5307	28.575	0.449207	0.538425	0.012368	1743.75	0.04566	1.04067	-2.02715	-1.28671
358	CHI	m	early adult	Secondary	0.95774	6.65898	35	25.4556	35.36	0.51524	0.461694	0.023066	1743.75	0.5306	-0.12602	0.0156	-0.12045
359	CHI	m	early adult	Secondary	0.93214	5.55659	25	26.908	32.67	0.602444	0.386359	0.011197	968.748	-0.31746	0.04432	-0.19684	0.40136
360	CHI	m	early adult	Secondary	0.96635	5.43718	21	23.0659	33.03	0.491187	0.484325	0.024487	774.999	-0.20269	-0.63969	-0.35775	-0.0786
361	CHI	m	early adult	Secondary	0.91345	5.26103	26	28.2773	40.84	0.733024	0.262454	0.004522	1356.25	0.01085	0.42161	-1.15215	-0.37885
362	CHI	m	early adult	Secondary	0.98866	7.04981	31	29.8955	33.525	0.425053	0.571092	0.003855	968.748	-0.19564	0.50148	-1.03741	-0.38172
363	CHI	m	early adult	Secondary	0.94731	5.95155	30	30.0895	35.465	0.549717	0.443449	0.006834	1162.5	-0.0359	0.09284	-0.76849	0.07213
364	CHI	m	young adult	Secondary	0.97203	5.975	20	25.04	33.81	0.451893	0.535926	0.01218	658.749	-1.03091	0.33113	-0.91624	0.17091
365	CHI	m	young adult	Secondary	0.97459	6.1595	18	25.0365	42.565	0.407992	0.581606	0.010402	658.749	-0.17152	-0.31301	-2.54075	1.30482
366	CHI	m	middle adult	Secondary	0.9766	7.35319	45	31.8698	38.38	0.442574	0.546337	0.011089	1550	-0.7691	1.25179	-2.14621	-0.87705
367	CHI	m	middle adult	Secondary	0.97939	6.23349	48	30.3248	28.95	0.43617	0.550804	0.013026	1162.5	0.39492	-0.00539	-1.85837	-0.58391
368	CHI	m	early adult	Secondary	0.7824	6.92258	21	23.2196	35.405	0.943905	0.056085	1e-05	968.748	-0.25531	-0.08316	0.04588	-0.66772
369	CHI	m	early adult	Secondary	0.96193	6.99214	22	25.5643	46.3	0.481245	0.511309	0.007445	1356.25	-0.28362	0.50143	-0.67401	0.1973
370	CHI	m	middle adult	Secondary	0.95886	6.33594	46	27.3349	31.51	0.478458	0.518544	0.002998	1162.5	-0.95118	0.5365	-0.60361	-0.14201
371	CHI	m	early adult	Secondary	0.97747	5.50295	29	29.3962	39.37	0.436939	0.550063	0.012998	968.748	0.02595	0.26459	-0.70452	0.31542
372	CHI	m	early adult	Secondary	0.9425	6.18182	28	26.502	33.835	0.55627	0.415565	0.028165	968.748	-1.01413	0.06752	-0.47408	-0.15222
373	CHI	m	early adult	Secondary	0.97423	5.28783	31	28.6726	41.55	0.447171	0.54079	0.01204	1065.62	0.21184	-0.19054	-1.13939	0.17717
374	CHI	m	early adult	Secondary	0.8264	5.68535	26	25.3929	42.49	0.834152	0.165838	1e-05	968.748	-0.6531	0.00257	-0.62464	0.43139
375	CHI	m	early adult	Secondary	0.993501	6.26955	30	25.565	29.755	0.423315	0.555419	0.021267	968.748	-0.52304	0.5132	-0.6428	0.08695
376	CHI	m	early adult	Secondary	0.994221	5.85532	26	24.8549	35.12	0.374322	0.590386	0.035292	968.748	-1.46864	0.68461	-0.74828	-0.84477
377	CHI	m	early adult	Secondary	0.9804	5.70665	27	27.2877	31.74	0.425409	0.565237	0.009354	774.999	-0.5949	0.35042	-0.48162	0.18925
378	CHI	m	early adult	Secondary	0.96456	5.24336	25	28.8927	33.765	0.511131	0.467835	0.021035	774.999	-0.64968	0.49804	-1.2584	-0.09146
379	CHI	m	early adult	Secondary	0.96127	6.73523	23	26.7236	29.13	0.467654	0.519397	0.012949	658.749	-0.41847	0.28453	-1.3062	-0.38072
380	CHI	m	early adult	Secondary	0.94867	5.14816	29	30.4042	37.73	0.50719	0.486945	0.005865	968.748	-0.47337	0.31361	-0.29844	0.60598
381	CHI	m	early adult	Secondary	0.97054	4.78591	30	25.7577	37.885	0.417629	0.572992	0.009379	968.748	-0.59986	0.31347	0.00185	0.00228
382	CHI	m	early adult	Universitary	0.96899	4.55142	24	32.2946	32.165	0.452512	0.54727	0.000219	658.749	1.03933	0.0573	-1.2615	-1.42291
383	CHI	m	early adult	Secondary	0.97522	5.30825	26	28.6464	29.44	0.455705	0.521685	0.02261	658.749	-1.788	0.5752	-0.81878	-0.57682
384	CHI	m	early adult	Secondary	0.95616	4.52374	24	23.2246	38.615	0.521071	0.46635	0.01258	658.749	-1.26401	0.99867	-1.6562	-0.66824
385	CHI	m	early adult	Universitary	1.00194	6.16323	28	24.0991	33.145	0.366065	0.623122	0.010813	968.748	0.26957	1.09517	-0.42571	2.18744
386	CHI	m	early adult	Secondary	0.996382	6.8758	28	24.9067	28.805	0.345045	0.650423	0.004531	774.999	-0.76394	0.3759	-0.69569	0.07086
387	CHI	m	early adult	Secondary	0.9676	5.36491	33	26.5468	35.095	0.470818	0.514651	0.01453	1356.25	-0.57897	0.23942	0.21086	0.31894
388	CHI	m	early adult	Secondary	0.95617	6.73245	28	22.913	37.735	0.521938	0.448857	0.029204	968.748	-0.00308	0.30095	-0.87585	-1.54881
389	CHI	m	early adult	Secondary	1.00122	5.20415	36	24.9358	32.875	0.340219	0.640346	0.019435	1550	0.98287	0.40168	-1.36961	1.7041
390	CHI	m	early adult	Secondary	0.97468	5.49798	35	33.5099	35.035	0.454799	0.53008	0.015121	1550	0.62686	0.10648	-1.61531	-1.08713
391	CHI	m	early adult	Secondary	0.9716	5.35873	26	24.2803	36.57	0.44115	0.538488	0.020362	968.748	0.11296	0.0373	-0.33392	-1.40788
392	CHI	m	early adult	Secondary	0.8128	5.80062	29	29.6503	48.67	0.924706	0.075284	1e-05	968.748	-1.29949	0.57182	-0.89236	-0.55338
393	CHI	m	early adult	Secondary	0.97824	6.04809	26	26.4978	33.995	0.438149	0.555466	0.006385	658.749	-0.55657	0.05566	-0.99448	-0.1634
394	CHI	m	early adult	Secondary	0.7488	4.91197	30	26.1066	48.72	0.99998	1e-05	1e-05	968.748	-1.01413	0.06752	-0.47408	-0.15222
395	CHI	m	early adult	Secondary	0.96249	4.74618	27	20.9466	44.07	0.506697	0.476474	0.016829	968.748	-0.65664	0.31629	-0.63961	-1.10524
396	CHI	m	early adult	Secondary	0.97732	4.9182	31	27.7616	46.625	0.471998	0.499685	0.028317	1162.5	-0.12517	0.19714	-0.53361	0.2782
397	CHI	m	early adult	Secondary	0.96608	6.83546	25	30.9389	36.7	0.440748	0.550875	0.008377	968.748	-1.16112	0.0306	-0.60734	-0.0601
398	CHI	m	early adult	Secondary	0.7868	7.39062	28	26.6097	48.475	0.938837	0.04453	0.016633	968.748	-0.46446	0.00741	-0.33009	0.49348
399	CHI	m	early adult	Secondary	0.97222	7.49738	24	28.257	30.425	0.436866	0.538321	0.024813	774.999	-0.49493	0.46838	-1.08099	-0.19831
400	CHI	m	early adult	Secondary	0.98492	5.55317	23	25.9416	29.785	0.435567	0.541027	0.023406	774.999	0.49925	-0.43365	-0.53612	0.07356
401	CHI	m	early adult	Secondary	0.992354	5.041	26	30.6236	36.085	0.363599	0.617413	0.018989	968.748	-0.44838	0.18071	-0.12326	0.45322
402	CHI	m	early adult	Universitary	1.00217	6.0607	36	21.3396	33.015	0.291302	0.701701	0.006997	1162.5	0.7706	-0.31532	0.99306	-2.24991
403	CHI	m	early adult	Secondary	0.9779	7.31811	24	26.3329	31.865	0.486972	0.47061	0.042418	774.999	-0.79687	0.86271	-1.71368	-0.60537
404	CHI	m	early adult	Secondary	0.96356	7.58167	30	33.0798	30.205	0.472055	0.527935	1e-05	968.748	0.41683	-0.1993	-2.05081	-1.07905
405	CHI	m	early adult	Secondary	0.9807	6.03225	23	33.2279	36.31	0.418331	0.573032	0.008637	658.749	-0.36056	0.02416	-0.61605	0.33926
406	CHI	m	early adult	Secondary	0.97193	5.64369	28	27.3008	31.765	0.414395	0.57537	0.010236	968.748	-0.75324	0.97803	0.04966	0.16876
407	CHI	m	early adult	Secondary	0.969	5.6728	23	27.993	35.865	0.434674	0.556356	0.00897	774.999	-0.43701	0.20801	-0.39084	0.52166
408	CHI	m	early adult	Secondary	0.96072	6.54674	24	29.784	31.01	0.450177	0.54028	0.009543	774.999	-0.66251	-0.77882	0.8624	-0.64961
409	CHI	m	early adult	Secondary	0.96827	5.39907	24	28.0269	29.035	0.467565	0.524124	0.00831	658.749	0.03946	-0.38824	-0.80021	0.12281
410	CHI	m	early adult	Universitary	0.9898	4.94439	23	28.2941	35.615	0.400844	0.588839	0.010317	968.748	-0.18841	0.49284	0.62803	-0.73056
411	CHI	m	early adult	Universitary	0.999359	4.85708	28	24.168	26.645	0.355002	0.620758	0.024239	1743.75	-0.48841	0.96506	0.40106	2.21546
412	CHI	m	early adult	Secondary	0.96749	4.75679	26	24.6494	30.685	0.45444	0.54555	1e-05	968.748	-0.49178	0.38582	-0.17452	-0.97556
413	CHI	m	early adult	Secondary	0.997362	5.60389	30	29.2839	30.205	0.340917	0.642748	0.016334	1162.5	0.09604	0.64918	-1.32139	-0.47442
414	CHI	m	early adult	Universitary	0.97655	6.13811	25	24.7453	31.795	0.431543	0.55804	0.010417	968.748	-0.71397	1.42936	-0.33387	-0.47923
415	CHI	m	early adult	Universitary	0.9837	8.62181	26	28.2157	36.84	0.429085	0.550724	0.020191	968.748	0.23163	1.50012	-0.08062	-0.22624
416	CHI	m	early adult	Universitary	0.992178	5.69368	24	24.6614	37.82	0.412224	0.56811	0.019666	968.748	0.80811	0.55889	-1.25271	-1.31067
417	CHI	m	early adult	Secondary	0.992798	6.49028	29	22.9417	29.385	0.386044	0.588789	0.025166	1162.5	-0.7212	0.64104	-0.72789	-0.00801
418	CHI	m	middle adult	Secondary	0.96904	6.45103	52	31.2845	31.445	0.433718	0.55073	0.015552	1550	1.89473	-0.66003	-1.98773	-1.52791
419	CHI	m	early adult	Secondary	0.94245	7.30772	28	32.8405	37.085	0.491676	0.503762	0.004562	1162.5	-0.04686	0.64066	-1.00073	-0.45697
420	CHI	m	early adult	Secondary	0.97694	6.59795	24	26.4548	27.805	0.438485	0.554109	0.007406	774.999	-0.49493	0.46838	-1.08099	-0.19831
421	CHI	m	early adult	Secondary	1.00145	5.76366	26	26.3045	42.43	0.433263	0.507995	0.058741	1162.5	-0.45218	0.73353	-1.11319	-0.27718
422	CHI	m	early adult	Secondary	0.96355	6.97055	26	26.3931	48.035	0.509532	0.471034	0.019434	1162.5	0.56241	-0.00609	-0.54912	0.12873
423	CHI	m	early adult	Secondary	0.9934	7.11266	22	23.2967	30.875	0.394974	0.58155	0.023476	658.749	-0.4671	-0.45024	-0.90734	0.23656
424	CHI	m	early adult	Secondary	0.90895	5.83372	21	24.2489	36.04	0.66459	0.331491	0.003919	658.749	-0.72265	-0.15401	-0.59158	-0.2797
425	CHI	m	young adult	Secondary	0.93016	7.38735	20	21.8436	32.905	0.539744	0.455841	0.004415	658.749	-1.18758	-0.13384	-0.06079	0.22596
426	CHI	m	early adult	Secondary	0.92881	7.68487	30	22.2528	34.07	0.575311	0.421257	0.003432	658.749	-1.10624	0.11577	-1.13847	-0.8091
427	CHI	m	early adult	Secondary	0.97221	4.91557	23	27.1462	39.675	0.53519	0.41825	0.04656	658.749	0.18391	-1.25471	0.11992	0.14662
428	CHI	m	middle adult	Secondary	0.97855	6.88808	51	27.0541	32.265	0.429923	0.558511	0.011566	1356.25	0.20923	0.47728	-0.6864	-1.46313
429	CHI	m	young adult	Secondary	1.01638	5.58868	19	25.3221	42.325	0.451814	0.432852	0.115334	658.749	-0.71383	0.02253	-0.42133	-0.25908
430	CHI	m	young adult	Secondary	0.991575	8.06901	20	25.1944	31.815	0.407421	0.577169	0.01541	658.749	-0.76265	-0.31065	-0.34449	-0.24783
431	CHI	m	early adult	Secondary	1.00573	5.20487	21	25.5454	37.51	0.32247	0.652387	0.025142	658.749	1.04191	-1.00891	0.37066	-0.94445
432	CHI	m	young adult	Secondary	0.96467	6.49248	19	23.4566	45.415	0.477307	0.510237	0.012456	658.749	-0.64278	-0.29691	0.26636	-1.20296
433	CHI	m	young adult	Secondary	0.998741	6.36748	19	26.0617	40.975	0.376269	0.615653	0.008078	658.749	-0.12809	-0.17597	-2.20927	1.19353
434	CHI	m	young adult	Secondary	0.8355	5.72801	20	28.164	37.195	0.786257	0.209437	0.004305	658.749	-1.12984	-0.10687	-0.16929	0.10221
435	CHI	m	early adult	Secondary	0.93194	6.26917	23	26.6036	31.04	0.591069	0.408921	1e-05	658.749	-0.58058	0.23627	-2.04412	-0.95213
436	CHI	m	young adult	Secondary	0.96842	7.08387	19	21.6644	39.775	0.493511	0.506248	0.000241	658.749	-0.50775	0.38883	-1.07133	-0.17465
437	CHI	m	young adult	Secondary	0.96965	5.32472	19	26.6436	34.36	0.423042	0.566999	0.009959	658.749	-0.68749	0.19205	-0.9209	-0.11155
438	CHI	m	early adult	Secondary	0.993947	5.34803	22	28.0426	35.58	0.403881	0.581419	0.0147	658.749	0.0809	-0.01874	-0.96093	-0.32901
439	CHI	m	early adult	Universitary	1.00857	5.70464	28	24.4418	42.64	0.316035	0.65766	0.026305	1356.25	-1.17925	1.72254	-0.34876	-1.04958
440	CHI	m	early adult	Secondary	1.01158	4.27898	22	27.4712	48.41	0.470526	0.424094	0.105381	658.749	0.77934	-0.4916	-1.77113	-0.49201
441	CHI	m	early adult	Secondary	0.96406	6.5543	22	25.359	42.43	0.48868	0.502775	0.008545	658.749	-0.85192	-0.20635	-0.10961	-0.04176
442	CHI	m	young adult	Secondary	0.98111	6.6434	19	23.9729	43.425	0.417621	0.566929	0.01545	658.749	-0.1326	-0.28311	-0.88035	0.06661
443	CHI	m	early adult	Secondary	0.98454	3.97008	22	27.4464	36.95	0.442132	0.550776	0.007092	658.749	0.58962	-1.18002	-1.35806	-0.36049
444	CHI	m	early adult	Secondary	0.7759	6.49618	21	20.9573	45.735	0.963554	0.036436	1e-05	658.749	-1.2949	0.22519	-0.95639	-0.63349
445	CHI	m	young adult	Secondary	0.92168	6.03158	20	32.2322	45.14	0.616541	0.373305	0.010154	658.749	-0.8097	0.78317	-1.70402	-0.58171
446	CHI	m	young adult	Secondary	0.97554	4.92288	19	20.358	38.005	0.457039	0.527239	0.015722	658.749	-0.53408	0.21931	-0.57176	-0.32218
447	CHI	m	young adult	Secondary	0.9877	5.11128	20	24.6972	36.05	0.404499	0.577712	0.017789	658.749	-0.95129	-0.31548	-0.63904	-0.30992
448	CHI	m	early adult	Secondary	0.96697	6.06866	22	27.0541	40.565	0.536159	0.439173	0.024668	658.749	1.03289	-0.09454	-1.82322	-0.71913
449	CHI	m	young adult	Secondary	0.905	5.50438	20	21.999	33.735	0.624759	0.375231	1e-05	658.749	-0.89357	-0.17426	-0.27091	-0.19597
450	CHI	m	young adult	Secondary	0.97681	4.64483	20	22.8522	40.485	0.438487	0.555642	0.005871	658.749	-0.74335	-0.56278	-0.87291	-0.16174
451	CHI	m	early adult	Secondary	0.991709	5.65059	29	25.9351	34.905	0.41022	0.564473	0.025307	968.748	-0.00197	-0.02746	-1.23452	2.33302
452	CHI	m	young adult	Secondary	0.97207	5.44507	19	33.0457	35.78	0.42984	0.562888	0.007272	658.749	-0.98284	-0.06995	-0.03603	0.01009
453	CHI	m	early adult	Secondary	0.97978	5.29311	25	32.9879	32.91	0.42988	0.569551	0.000569	658.749	-0.58504	-0.26994	0.15786	-1.32671
454	CHI	m	early adult	Secondary	0.823	6.86215	23	25.2202	35.72	0.801756	0.198234	1e-05	658.749	-0.86022	-0.41386	-0.15368	2.248
455	CHI	m	young adult	Secondary	0.96598	6.31083	19	26.3643	39.24	0.483183	0.502123	0.014695	658.749	-0.9501	0.08991	-0.31971	0.03911
456	CHI	m	young adult	Secondary	0.96689	5.41669	20	27.7551	41.545	0.438495	0.55752	0.003985	658.749	-0.50775	0.38883	-1.07133	-0.17465
457	CHI	m	young adult	Secondary	0.96115	5.92435	20	21.0012	30.685	0.469076	0.525868	0.005056	658.749	-0.58811	0.18693	-0.86811	-0.08109
458	CHI	m	young adult	Secondary	0.94438	6.38136	20	26.7795	37.73	0.540845	0.453761	0.005394	658.749	-0.3471	0.47012	-1.5815	1.80047
459	CHI	m	middle adult	Secondary	0.98813	7.42715	51	26.0098	30.04	0.425283	0.565551	0.009167	1550	1.04438	0.64116	-1.18544	-0.18996
460	CHI	m	middle adult	Secondary	0.9306	7.32864	48	25.0755	37.015	0.56225	0.423946	0.013804	1550	0.45708	0.74587	-1.72666	-0.99664
461	CHI	m	middle adult	Secondary	0.92716	6.36095	54	31.6158	34.265	0.637954	0.362036	1e-05	1550	0.2489	0.45649	-1.35034	-0.66017
462	CHI	m	middle adult	Secondary	0.97009	7.32922	46	32.8149	35.12	0.546969	0.410875	0.042156	1550	0.58456	0.38399	-1.39916	-0.9279
463	CHI	m	middle adult	Secondary	0.96137	4.68067	53	28.3266	33.39	0.488395	0.490199	0.021406	1550	0.54046	0.19895	-1.60598	-0.82135
464	CHI	m	early adult	Secondary	0.98451	5.77403	27	23.8076	34.785	0.412426	0.579562	0.008012	968.748	0.44186	0.31283	-1.48049	-0.78502
465	CHI	m	middle adult	Secondary	0.98629	8.08005	53	30.5909	49.825	0.482517	0.449627	0.067856	1550	-0.08262	0.86388	-0.88783	-0.40669
466	CHI	m	early adult	Secondary	0.96958	5.08911	31	30.1038	35.975	0.536967	0.411305	0.051728	968.748	0.57358	0.57401	-1.1533	-0.59693
467	CHI	m	early adult	Secondary	0.9816	4.90013	24	20.2812	36.07	0.464569	0.52326	0.012171	658.749	-1.04056	-0.21118	-0.40416	-0.10386
468	CHI	m	early adult	Secondary	0.976	6.06522	33	21.9671	29.82	0.425885	0.563508	0.010607	968.748	-0.17693	0.12628	-0.91366	0.12239
469	CHI	m	middle adult	Secondary	0.98446	5.72111	51	23.9838	32.95	0.390365	0.593162	0.016473	1356.25	0.00302	0.49734	-0.96801	-0.6652
470	CHI	m	early adult	Secondary	0.97313	5.57892	31	28.5515	38.23	0.42362	0.574032	0.002347	968.748	-1.6573	0.79403	-0.56621	-0.66916
471	CHI	m	middle adult	Universitary	0.96998	6.83785	52	27.7502	31.57	0.506729	0.478174	0.015097	1356.25	0.07433	0.91888	-0.03465	-1.67337
472	CHI	m	early adult	Secondary	0.91273	5.5532	27	29.737	29.375	0.436347	0.526425	0.037228	968.748	-0.564	0.43677	0.14989	0.14389
473	CHI	m	early adult	Secondary	0.9872	5.22913	27	26.0262	34.75	0.399501	0.593942	0.006557	658.749	-0.83449	0.15513	-1.05416	-0.01943
474	CHI	m	early adult	Secondary	0.98966	6.01456	25	26.0316	41.06	0.403686	0.589041	0.007273	968.748	0.98958	0.81766	-0.92872	-0.72052
475	CHI	m	middle adult	Universitary	0.91481	6.86699	56	33.564	36.895	0.56586	0.41856	0.01558	1356.25	2.76944	1.37888	2.15481	1.27624
476	CHI	m	early adult	Secondary	0.97943	6.39868	25	24.623	37.96	0.430492	0.555544	0.013964	968.748	0.03986	0.71734	0.17041	-0.87079
477	CHI	m	early adult	Secondary	0.96658	3.74988	25	28.7319	36.31	0.468923	0.521376	0.009702	968.748	-0.68603	0.48939	-1.64263	-0.24484
478	CHI	m	early adult	Secondary	0.96436	6.67851	26	21.2731	34.765	0.500775	0.479833	0.019392	968.748	0.39071	0.52805	-0.95796	-0.40872
479	CHI	m	early adult	Universitary	0.992923	6.01671	26	36.0688	34.23	0.380182	0.600531	0.019287	1356.25	0.94232	0.24492	0.91809	0.536
480	CHI	m	early adult	Secondary	0.96775	4.30954	32	27.8381	41.55	0.472115	0.520756	0.007129	968.748	-0.38428	0.49665	-1.33196	-0.44381
481	CHI	m	early adult	Secondary	0.98333	6.27643	35	33.4877	33.095	0.409493	0.580207	0.0103	1162.5	0.21506	-0.00061	-0.87317	-0.45611
482	CHI	m	early adult	Secondary	0.96419	3.92281	22	27.1997	40.03	0.451821	0.544323	0.003855	774.999	-0.35676	0.32875	-1.11798	-0.31105
483	CHI	m	early adult	Secondary	0.97465	5.03649	28	31.71	37.815	0.531095	0.433314	0.035591	968.748	0.88217	-0.62272	-0.56277	0.11532
484	CHI	m	middle adult	Secondary	0.96917	5.2719	42	28.5705	45.78	0.523912	0.46779	0.008297	1356.25	-0.43081	0.8661	-1.12929	-0.31661
485	CHI	m	early adult	Secondary	0.96118	4.87467	22	25.3728	35.005	0.448413	0.54542	0.006167	774.999	-0.91094	0.33898	-0.82894	0.16298
486	CHI	m	early adult	Secondary	0.97178	6.2639	34	34.7975	27.175	0.459422	0.530231	0.010346	1356.25	0.1164	0.08902	-0.85817	-0.01915
487	CHI	m	early adult	Secondary	0.97009	5.91317	24	27.6004	34.12	0.453456	0.531579	0.014965	968.748	-0.61172	0.74058	-1.06009	-0.125
488	CHI	m	early adult	Secondary	0.95889	5.69432	29	22.6474	38.015	0.54	0.453094	0.006906	968.748	0.01391	0.54744	-1.3497	1.68673
489	CHI	m	early adult	Secondary	0.96791	5.10087	27	25.234	32.74	0.464705	0.524866	0.010428	968.748	0.30086	0.10867	-1.27438	1.93171
490	CHI	m	early adult	Secondary	1.04191	5.91608	24	25.6112	31.04	0.17555	0.812025	0.012426	968.748	-0.53961	-0.49529	0.24632	0.3572
491	CHI	m	middle adult	Secondary	0.95823	8.27832	50	31.4359	31.63	0.559541	0.429421	0.011038	968.748	-0.43916	0.5721	-0.97238	-0.02264
492	CHI	m	young adult	Secondary	0.98408	5.35298	20	24.3511	37.625	0.388793	0.602751	0.008456	658.749	-1.97666	0.68462	-0.63671	-0.40121
493	CHI	m	early adult	Secondary	0.98168	6.94254	22	21.0299	35.69	0.429812	0.54623	0.023958	774.999	-0.40487	0.8759	-0.43847	0.07327
494	CHI	m	early adult	Secondary	0.94178	5.9568	23	21.8615	43.96	0.626035	0.354762	0.019202	774.999	-0.49493	0.46838	-1.08099	-0.19831
495	CHI	m	early adult	Secondary	0.993501	6.4143	23	23.3935	31.6	0.414132	0.559654	0.026215	658.749	-0.01121	-0.13111	-1.45377	-0.65806
496	CHI	m	young adult	Secondary	0.97561	7.33579	19	26.1228	34.645	0.428261	0.561325	0.010414	658.749	-0.83449	0.15513	-1.05416	-0.01943
497	CHI	m	early adult	Secondary	0.997116	6.97685	21	21.9458	40.925	0.395225	0.578759	0.026016	774.999	2.82368	-1.52461	-2.24073	1.28992
498	CHI	m	early adult	Secondary	0.97972	5.96147	24	27.7639	37.54	0.452973	0.523224	0.023804	968.748	-1.12976	0.18667	-1.53236	-0.98614
499	CHI	m	early adult	Secondary	0.8964	5.33209	32	30.0568	37.765	0.642304	0.357686	1e-05	1162.5	-0.09429	0.31129	-0.28255	0.50933
500	CHI	m	young adult	Secondary	0.99192	4.87218	20	26.3656	36.57	0.367841	0.62237	0.009789	658.749	-0.03588	-0.6036	-1.02244	-0.8572
501	CHI	m	young adult	Secondary	0.98151	6.0931	20	26.4631	33.745	0.455002	0.532604	0.012394	658.749	-1.10624	0.11577	-1.13847	-0.8091
502	CHI	m	young adult	Secondary	0.98216	4.5373	20	21.048	41.875	0.395445	0.597406	0.007149	658.749	-0.55657	0.05566	-0.99448	-0.1634
503	CHI	m	middle adult	Secondary	0.97452	6.53282	53	28.1767	29.725	0.457737	0.541562	0.0007	1550	0.63404	0.47174	-1.85345	-1.25259
504	CHI	m	young adult	Secondary	0.97011	6.28426	19	25.3391	37.815	0.442815	0.541785	0.0154	658.749	1.35865	1.44184	-2.18435	-1.15256
505	CHI	m	early adult	Secondary	0.93805	5.10039	23	28.3937	44.47	0.583956	0.406869	0.009175	658.749	-0.9815	0.23247	-0.71079	0.31039
506	CHI	m	young adult	Secondary	0.98979	5.33903	20	24.9787	30.135	0.408075	0.58216	0.009765	658.749	-0.4367	0.0694	-0.38364	-1.11853
507	CHI	m	young adult	Secondary	0.98254	5.94688	20	25.9442	30.525	0.446927	0.542693	0.01038	658.749	-0.69641	0.49825	-0.88925	0.00096
508	CHI	m	early adult	Secondary	0.996139	5.71714	32	22.913	35.765	0.388191	0.604385	0.007424	968.748	-0.47355	0.60095	-1.09709	-0.23774
509	CHI	m	early adult	Universitary	0.98295	4.54148	26	25.624	31.105	0.421602	0.566287	0.012112	968.748	-0.51535	0.66073	0.32318	-1.18136
510	CHI	m	early adult	Secondary	0.98725	5.63636	33	25.7785	36.015	0.423731	0.561203	0.015067	1162.5	-0.8857	0.61115	-0.19132	-0.04279
511	CHI	m	early adult	Secondary	0.98022	5.01809	27	24.6914	39.475	0.426755	0.556495	0.016751	968.748	-0.87527	-0.42279	0.29514	0.62492
512	CHI	m	young adult	Secondary	0.97324	6.00699	20	25.5454	33.12	0.504049	0.473228	0.022723	658.749	1.12364	0.06825	-1.56628	-1.01668
513	CHI	m	early adult	Secondary	0.997242	5.05777	30	28.089	39.645	0.380417	0.609629	0.009954	1162.5	-0.78762	0.47882	-1.48479	-0.904
514	CHI	m	early adult	Secondary	1.00506	6.23065	25	22.8083	37.505	0.420067	0.544835	0.035098	968.748	-1.60681	0.82423	-0.71129	-0.73203
515	CHI	m	early adult	Universitary	0.98108	5.52209	29	32.8933	30.5	0.353483	0.638937	0.00758	1162.5	1.62882	0.78366	1.25506	0.63313
516	CHI	m	early adult	Secondary	0.98575	4.4318	29	27.2509	33.22	0.436092	0.537389	0.026519	968.748	0.85607	0.02801	-0.92306	-0.83962
517	CHI	f	early adult	Universitary	0.97909	6.44026	33	29.5488	38.195	0.432806	0.551422	0.015772	1937.5	1.71431	1.31395	1.19066	0.4754
518	CHI	f	middle adult	Secondary	0.98835	7.14724	44	27.2508	35.925	0.442963	0.53114	0.025897	697.499	0.11557	-0.82751	-0.09376	-0.11348
519	CHI	m	middle adult	Secondary	0.98624	7.30893	47	27.852	28.54	0.389629	0.60722	0.003151	1550	0.27741	0.18059	-1.30152	-0.82897
520	CHI	f	early adult	Secondary	0.7381	9.2938	21	17.9575	47.935	0.99998	1e-05	1e-05	581.249	-0.81165	0.0738	-0.18002	-0.03724
521	CHI	f	young adult	Secondary	0.8901	8.93025	19	28.0373	48.795	0.728787	0.255728	0.015485	581.249	-0.38733	-0.58089	-1.00376	-0.51281
522	CHI	f	early adult	Secondary	0.7719	5.81615	34	29.4006	47.09	0.972467	0.027523	1e-05	581.249	0.8683	-0.9909	-1.0209	-0.54979
523	CHI	f	middle adult	Postgraduate	1.01182	6.20839	56	22.6997	30.79	0.304919	0.680118	0.014963	3874.99	1.54943	3.2301	0.32877	1.40042
524	CHI	m	middle adult	Universitary	0.92816	5.97388	42	28.1979	38.66	0.636913	0.343525	0.019561	678.124	-0.58707	0.753	0.52734	-0.21191
525	CHI	f	early adult	Universitary	0.95484	5.97711	24	25.5454	37.745	0.543949	0.439059	0.016992	1162.5	1.8276	0.41166	-1.1089	-1.9362
526	CHI	m	early adult	Secondary	0.97133	6.69104	24	21.2752	36.785	0.420726	0.565075	0.014199	871.873	-0.84358	1.15839	-2.2857	0.96533
527	CHI	m	early adult	Secondary	0.96244	6.80891	21	22.1297	36.49	0.443747	0.547043	0.00921	678.124	1.09136	-2.12323	0.14362	-2.51098
528	CHI	m	early adult	Universitary	0.97172	6.30798	34	25.1268	35.685	0.454844	0.542298	0.002859	1065.62	0.93386	0.2687	-0.02694	-0.31615
529	CHI	m	young adult	Secondary	0.97858	6.49437	19	25.6325	34.605	0.500654	0.454184	0.045162	678.124	-0.90951	0.5847	-0.22951	1.90977
530	CHI	m	young adult	Secondary	0.992274	6.44418	20	21.2661	38.505	0.398943	0.581732	0.019325	678.124	-0.35246	-0.08403	-0.26706	0.82378
531	CHI	m	early adult	Secondary	0.98505	6.83893	22	27.7253	37.98	0.386895	0.604098	0.009006	678.124	1.18271	-0.9519	-2.08523	1.47464
532	CHI	m	young adult	Secondary	0.93817	6.92544	20	20.7415	34.86	0.566054	0.432206	0.00174	678.124	0.01926	-0.6116	-2.39632	-0.95918
533	CHI	m	early adult	Secondary	0.997056	6.4132	26	27.944	43.94	0.37816	0.59864	0.0232	871.873	-0.59194	-0.52949	0.09308	0.2227
534	CHI	m	early adult	Secondary	0.91901	7.22609	36	26.3656	41.07	0.633272	0.360753	0.005975	871.873	0.03895	-0.0618	-1.86756	-0.7093
535	CHI	m	early adult	Secondary	0.97192	6.83583	32	21.9899	30.945	0.453965	0.529712	0.016323	871.873	-0.19984	0.05704	-0.53875	-0.37594
536	CHI	m	young adult	Secondary	0.991504	5.93202	20	24.5042	37.995	0.397267	0.598503	0.00423	678.124	-1.78587	0.58845	-0.82039	-0.58076
537	CHI	m	early adult	Secondary	0.98175	5.83773	25	22.7732	43.33	0.463396	0.517269	0.019335	871.873	0.37935	0.21626	-2.52815	1.20272
538	CHI	m	young adult	Secondary	1.01826	6.69658	19	21.0662	34.43	0.34192	0.625835	0.032245	678.124	-0.22869	-0.50437	-1.01057	-0.06557
539	CHI	m	young adult	Secondary	0.98937	6.41586	20	23.9437	35.175	0.412179	0.56988	0.017941	678.124	-1.32096	0.68253	-0.87456	-0.84872
540	CHI	m	early adult	Secondary	0.96718	6.37376	31	28.4005	30.19	0.448775	0.54272	0.008505	871.873	0.02251	0.19507	-0.65989	0.27425
541	CHI	m	early adult	Universitary	0.98572	4.85774	21	20.8217	40.275	0.432944	0.537333	0.029723	678.124	0.48721	-0.11448	-0.38552	0.75745
542	CHI	m	young adult	Secondary	0.98218	6.84775	20	22.0921	39.455	0.45235	0.507115	0.040535	678.124	0.16346	-0.1592	-1.22219	2.23719
543	CHI	m	young adult	Secondary	0.94837	5.84673	19	28.0064	43.28	0.585874	0.404817	0.009309	678.124	-0.30149	-0.01191	-1.58823	-0.39625
544	CHI	m	early adult	Secondary	0.97326	5.62159	23	25.2202	31.585	0.467196	0.520124	0.01268	678.124	1.3061	-0.5126	-4.18661	0.59493
545	CHI	m	early adult	Secondary	0.98474	5.59273	34	24.9788	33.63	0.425826	0.552215	0.021959	871.873	0.15224	-0.34672	-1.05279	-0.12664
546	CHI	m	early adult	Secondary	0.98583	6.31546	28	25.7996	32.945	0.481937	0.482505	0.035558	871.873	-0.30732	0.38766	-1.07035	2.32286
547	CHI	m	early adult	Secondary	0.96447	6.02435	27	27.9371	34.61	0.453937	0.537989	0.008074	968.748	0.00666	0.55068	-1.38628	1.74762
548	CHI	m	early adult	Secondary	0.994171	7.29229	27	26.8923	27.45	0.419299	0.556839	0.023862	968.748	-0.22837	0.5867	-1.73338	-0.45192
549	CHI	m	early adult	Universitary	0.96794	5.20518	27	25.4522	31.37	0.436213	0.558583	0.005204	968.748	-0.702	0.91494	0.36993	-0.17894
550	CHI	m	early adult	Secondary	0.97243	5.8955	27	19.8378	37.125	0.470574	0.517376	0.01205	968.748	-0.80805	0.43383	-1.12408	-0.06779
551	CHI	m	early adult	Secondary	0.991519	7.12119	33	31.1581	33.045	0.387655	0.608207	0.004139	1162.5	0.59973	-0.14153	-0.67682	-0.12906
552	CHI	m	early adult	Secondary	0.993177	5.663	27	26.6313	35.32	0.406306	0.585604	0.008089	968.748	-0.02472	0.52172	-1.35809	-0.46544
553	CHI	m	early adult	Secondary	0.98785	7.03423	28	24.1967	40.6	0.415175	0.566957	0.017867	968.748	-1.6279	0.64109	-0.80696	-0.34655
554	CHI	m	early adult	Secondary	0.98418	5.17098	22	27.9248	37.73	0.42295	0.564004	0.013046	678.124	-2.27449	0.85974	-0.77881	-0.47168
555	CHI	m	early adult	Secondary	0.97601	4.88458	23	26.6436	38.955	0.483228	0.490399	0.026374	678.124	0.55697	-0.13645	-0.52444	0.02574
556	CHI	m	early adult	Secondary	1.00049	6.13362	21	25.6321	34.545	0.350276	0.636245	0.013479	678.124	-2.27449	0.85974	-0.77881	-0.47168
557	CHI	m	early adult	Secondary	1.00603	4.73558	24	26.4313	37.665	0.371134	0.61904	0.009825	871.873	-0.80302	0.57634	-1.90598	-1.30313
558	CHI	m	early adult	Secondary	0.979	5.67546	26	25.4035	32.06	0.429384	0.556084	0.014532	871.873	-1.45185	0.54895	-0.5683	-0.39462
559	CHI	m	young adult	Secondary	0.99168	4.9013	20	24.3646	29.11	0.398095	0.599515	0.00239	678.124	-2.27449	0.85974	-0.77881	-0.47168
560	CHI	m	early adult	Secondary	0.95149	4.74901	22	24.7386	43.035	0.515854	0.474608	0.009538	678.124	-2.27449	0.85974	-0.77881	-0.47168
561	CHI	m	early adult	Secondary	0.98844	5.73993	21	26.3585	41.465	0.42132	0.560115	0.018565	678.124	-1.97452	0.69787	-0.63832	-0.40515
562	CHI	m	early adult	Secondary	0.98054	5.05234	21	27.7447	32.365	0.403456	0.592676	0.003868	678.124	-0.29679	-0.30636	-2.59513	1.3367
563	CHI	m	young adult	Secondary	0.96825	5.56272	20	21.7932	37.65	0.429429	0.564662	0.00591	678.124	-2.27449	0.85974	-0.77881	-0.47168
564	CHI	m	young adult	Secondary	1.01909	5.65998	20	25.5587	31.195	0.263126	0.725089	0.011785	678.124	0.3802	-0.43451	-2.51466	1.73023
565	CHI	m	early adult	Secondary	0.98353	6.08024	21	23.2967	34.61	0.415797	0.57263	0.011573	678.124	1.80895	-1.05507	-2.79202	8.14111
566	CHI	m	early adult	Secondary	0.8926	5.68411	21	20.9046	36.87	0.360584	0.632339	0.007077	678.124	-2.27449	0.85974	-0.77881	-0.47168
567	CHI	m	early adult	Secondary	0.97674	5.11102	26	29.3412	42.005	0.441983	0.542552	0.015465	1065.62	-0.21474	0.58935	-1.54373	2.0148
568	CHI	m	young adult	Secondary	0.96177	5.17668	20	23.193	34.72	0.493425	0.501967	0.004608	678.124	-2.18522	0.75543	-1.01368	-0.67775
569	CHI	m	early adult	Secondary	0.992201	5.35211	22	21.9696	27.65	0.381566	0.607396	0.011037	678.124	-2.1275	0.89666	-0.64555	-0.5638
570	CHI	m	young adult	Secondary	0.995342	7.52952	20	21.0198	39.09	0.395092	0.585083	0.019824	678.124	-1.91828	0.4376	0.00514	-1.62043
571	CHI	m	early adult	Secondary	0.98764	6.30602	21	24.7113	38.455	0.37266	0.609642	0.017698	678.124	-2.27449	0.85974	-0.77881	-0.47168
572	CHI	m	young adult	Secondary	0.94076	6.20028	19	23.1167	36.71	0.557325	0.433637	0.009039	678.124	-2.27449	0.85974	-0.77881	-0.47168
573	CHI	m	early adult	Secondary	0.98803	5.6555	21	19.8457	34.505	0.371617	0.614306	0.014076	678.124	-0.33991	-0.06788	-0.5984	-0.59373
574	CHI	m	early adult	Secondary	0.95685	5.91028	21	28.0664	42.43	0.486939	0.499941	0.01312	678.124	-2.27449	0.85974	-0.77881	-0.47168
575	CHI	m	early adult	Secondary	1.00118	5.38885	21	23.3565	34.475	0.355475	0.632899	0.011627	678.124	-0.05186	-0.72432	0.42244	-0.85981
576	CHI	m	early adult	Secondary	0.97476	6.8499	22	22.4712	34.05	0.432303	0.555727	0.01197	678.124	-2.27449	0.85974	-0.77881	-0.47168
577	CHI	m	early adult	Secondary	0.95832	5.72118	32	26.6014	38.235	0.473999	0.519171	0.00683	1065.62	-0.15202	0.4403	-0.5305	0.47131
578	CHI	m	young adult	Secondary	0.95696	6.62014	19	22.9778	37.87	0.484173	0.506571	0.009255	678.124	-2.27449	0.85974	-0.77881	-0.47168
579	CHI	m	early adult	Secondary	0.992755	5.24874	23	31.1752	27.08	0.393954	0.595139	0.010907	678.124	-0.68536	0.20531	-0.92251	-0.11549
580	CHI	m	young adult	Secondary	0.995368	4.79689	20	20.4917	33.15	0.356833	0.625884	0.017283	678.124	-2.27449	0.85974	-0.77881	-0.47168
581	CHI	m	young adult	Secondary	0.97855	5.39798	20	21.1927	36.285	0.417729	0.566635	0.015637	678.124	-2.27449	0.85974	-0.77881	-0.47168
582	CHI	m	early adult	Secondary	0.96599	7.34503	21	23.8934	36.09	0.465667	0.508228	0.026105	678.124	0.2587	-0.18938	-1.5379	1.75434
583	CHI	m	early adult	Secondary	1.00194	6.3366	21	24.5617	31.535	0.349903	0.642755	0.007342	678.124	-2.27449	0.85974	-0.77881	-0.47168
584	CHI	m	early adult	Secondary	1.01104	5.87997	23	22.1419	33.705	0.329745	0.660839	0.009416	678.124	-1.09321	-0.0503	-1.18256	-0.3885
585	CHI	m	young adult	Secondary	0.97819	6.1614	20	21.9154	31.87	0.393879	0.599018	0.007103	678.124	-2.27449	0.85974	-0.77881	-0.47168
586	CHI	m	early adult	Secondary	0.97811	7.6402	31	24.4444	33.835	0.430234	0.564095	0.005671	968.748	0.6604	0.31811	-3.09323	1.01762
587	CHI	m	early adult	Secondary	0.97466	5.24342	22	22.1744	39.165	0.442621	0.549622	0.007757	968.748	-1.00637	0.00094	-0.42992	-0.16695
588	CHI	m	early adult	Secondary	0.97692	5.34004	32	30.246	42.935	0.528879	0.434748	0.036373	968.748	0.2134	-0.13598	-0.72929	0.02848
589	CHI	m	early adult	Secondary	0.9758	5.10392	22	28.1721	32.735	0.477758	0.502446	0.019796	678.124	-1.2511	0.09211	-1.27334	-0.72092
590	CHI	m	early adult	Secondary	0.8945	5.22648	21	28.1397	46.665	0.675502	0.324488	1e-05	678.124	-1.59988	0.08927	-0.45491	-0.21005
591	CHI	m	early adult	Secondary	0.9486	4.92878	21	27.7447	41.89	0.535162	0.461814	0.003024	678.124	0.23979	0.57245	-0.21098	0.33696
592	CHI	m	early adult	Secondary	1.01122	8.05251	26	27.9011	39.48	0.337838	0.626621	0.035541	968.748	0.28427	0.13481	-0.72533	0.22774
593	CHI	m	early adult	Universitary	0.96304	7.67281	27	27.3099	36.75	0.450285	0.549595	0.00012	968.748	-0.23408	1.00847	-0.42722	-0.19823
594	CHI	m	early adult	Secondary	0.96455	5.90377	24	26.5798	42.985	0.508879	0.480238	0.010883	968.748	-1.97334	0.78259	-0.91353	-0.69543
595	CHI	m	early adult	Secondary	0.96154	4.89865	22	26.8851	32.33	0.486053	0.502732	0.011216	678.124	0.6192	-1.40601	0.46725	-0.9106
596	CHI	m	early adult	Secondary	0.996134	5.97914	21	22.6644	43.855	0.393147	0.593033	0.01382	678.124	-2.27449	0.85974	-0.77881	-0.47168
597	CHI	m	early adult	Secondary	0.996477	8.60487	22	23.1481	37.2	0.342899	0.641066	0.016035	678.124	-1.72747	0.37	-1.30634	-1.01795
598	CHI	m	early adult	Secondary	0.98996	5.46933	22	22.798	33.875	0.37585	0.615226	0.008924	678.124	0.06688	-0.56957	-2.31586	-1.08176
599	CHI	m	young adult	Secondary	0.95419	7.63757	20	23.1463	35.835	0.557732	0.410619	0.031649	678.124	-0.53878	0.12367	-1.00769	1.306
600	CHI	m	young adult	Secondary	0.748	5.46659	20	25.1794	58.595	0.99998	1e-05	1e-05	678.124	-0.0851	0.44306	-2.22246	1.3523
601	CHI	m	young adult	Secondary	0.8993	8.33841	20	17.6745	38.77	0.689598	0.305532	0.00487	678.124	-1.03433	0.68068	-2.28783	-0.81799
602	CHI	m	young adult	Secondary	0.95318	6.25957	20	25.9605	39.12	0.517574	0.472512	0.009914	678.124	-1.10195	-0.39078	0.15076	0.37121
603	CHI	m	young adult	Secondary	0.97546	5.81534	20	25.3112	39.955	0.480656	0.499009	0.020335	678.124	-0.55697	-0.27956	-1.14369	-0.62015
604	CHI	m	early adult	Secondary	0.96872	5.26507	22	32.0019	40.395	0.438697	0.554947	0.006355	678.124	-0.71829	0.69212	-1.9405	-0.79172
605	CHI	m	early adult	Universitary	0.9723	5.76332	24	29.3288	34.085	0.451586	0.53313	0.015284	968.748	-0.34874	0.91658	0.17521	0.41939
606	CHI	m	early adult	Secondary	0.95027	5.7364	24	27.6136	33.15	0.565159	0.42701	0.007831	678.124	-0.62744	-0.05506	-0.23236	0.60448
607	CHI	m	early adult	Universitary	0.97535	5.22711	27	27.8931	33.455	0.437564	0.560712	0.001724	871.873	-0.35942	0.85029	0.18326	0.43911
608	CHI	m	young adult	Secondary	0.98632	4.62164	20	25.6801	39.725	0.436628	0.547572	0.0158	678.124	-2.09475	1.05653	-0.92923	-0.53479
609	CHI	m	early adult	Secondary	0.8589	5.47012	21	28.5678	44.465	0.771114	0.226604	0.002282	678.124	1.09804	-0.80076	-1.41416	-0.14616
610	CHI	m	young adult	Secondary	0.987	5.02618	20	24.3945	36.98	0.416981	0.575264	0.007755	678.124	-1.10391	-0.27256	-0.81806	-0.20701
611	CHI	m	young adult	Secondary	0.97346	4.42887	19	19.3759	39.285	0.507284	0.472782	0.019934	678.124	0.40752	-0.94734	-1.90309	1.77856
612	CHI	m	early adult	Secondary	0.793	4.84137	21	25.0607	38.42	0.877904	0.122086	1e-05	678.124	-2.03822	0.79235	-0.88043	-0.76987
613	CHI	m	early adult	Secondary	0.96952	5.20373	21	22.6226	38.425	0.438887	0.544069	0.017044	581.249	0.04539	-1.00715	-1.31716	0.40369
614	CHI	m	early adult	Secondary	0.97783	5.37445	22	21.9354	37.015	0.44134	0.546522	0.012138	774.999	1.02475	-1.03859	-1.61351	-0.87475
615	CHI	m	early adult	Secondary	0.90322	6.61564	23	23.3234	33.42	0.302173	0.693835	0.003992	678.124	-2.27449	0.85974	-0.77881	-0.47168
616	CHI	m	early adult	Secondary	0.98778	5.96995	21	21.7051	35.115	0.400364	0.589146	0.01049	678.124	-1.80792	0.65085	-0.90121	-0.79126
617	CHI	m	early adult	Secondary	0.94202	7.09115	22	20.7612	33.385	0.585792	0.40042	0.013788	871.873	-0.97503	-0.16357	-1.22446	-1.13541
618	CHI	m	early adult	Secondary	0.91426	6.10263	33	27.0685	36.79	0.679061	0.31928	0.001659	968.748	0.40804	0.86416	-0.76432	-0.17546
619	CHI	m	early adult	Secondary	0.97899	5.70627	27	26.8406	41.67	0.419441	0.568793	0.011766	968.748	-0.69872	0.11914	-0.80683	1.71606
620	CHI	m	early adult	Secondary	1.00199	5.40298	28	25.544	35.88	0.380372	0.601815	0.017813	968.748	-1.45122	1.16034	-1.2162	-0.58474
621	CHI	m	young adult	Secondary	0.96228	5.3513	20	23.1206	40.42	0.506128	0.492444	0.001428	678.124	-2.27449	0.85974	-0.77881	-0.47168
622	CHI	m	early adult	Secondary	0.92427	7.81032	21	24.3372	37.275	0.610389	0.379333	0.010279	678.124	-2.27449	0.85974	-0.77881	-0.47168
623	CHI	m	early adult	Secondary	0.998373	6.75385	31	29.7394	37.37	0.347349	0.62753	0.025122	968.748	0.28062	-0.98755	-0.91752	-0.46953
624	CHI	m	early adult	Secondary	0.994609	4.62308	27	27.1997	38.175	0.426729	0.545959	0.027312	968.748	-0.28472	0.20419	-0.48052	0.43038
625	CHI	m	early adult	Universitary	0.9455	4.67484	35	26.1286	34.19	0.643404	0.331878	0.024718	1065.62	0.39206	0.83425	-1.43579	-1.06945
626	CHI	m	early adult	Secondary	0.90563	6.31164	24	25.3892	32.505	0.630256	0.369334	0.00041	678.124	-1.03843	-0.19792	-0.40577	-0.1078
627	CHI	m	early adult	Universitary	0.999139	5.87997	29	24.7386	32.855	0.34598	0.643211	0.010809	1550	2.57374	0.81098	1.19471	1.07999
628	CHI	f	early adult	Secondary	0.98708	6.76142	24	21.4175	42.125	0.432899	0.557879	0.009222	774.999	-1.63701	0.51512	-0.86544	-0.71322
629	CHI	m	early adult	Secondary	0.991635	4.01629	26	29.7825	31.605	0.355916	0.633971	0.010113	774.999	-1.22099	0.64452	-1.11748	-1.07451
630	CHI	m	middle adult	Secondary	0.95297	6.49244	51	26.5625	33.18	0.519295	0.47049	0.010216	1162.5	0.04613	-0.00823	-1.03995	-0.07304
631	CHI	m	early adult	Secondary	0.97972	6.26528	32	25.565	41.735	0.436311	0.536903	0.026786	871.873	0.54752	1.04167	-1.02167	1.95999
632	CHI	m	early adult	Secondary	0.97586	6.16132	30	25.8097	40.81	0.464489	0.499804	0.035707	774.999	-1.8387	0.46188	-0.27191	-0.12146
633	CHI	m	early adult	Secondary	0.994283	6.4077	30	25.3056	38.11	0.399222	0.568819	0.031959	774.999	-0.6255	0.28884	-1.94529	-0.85204
634	CHI	m	early adult	Secondary	0.7436	6.79587	35	31.3506	49.02	0.99998	1e-05	1e-05	871.873	-0.11531	0.01876	-1.56077	-0.31859
635	CHI	m	middle adult	Primary	0.98608	7.27773	53	41.82	26.465	0.376209	0.614852	0.008939	871.873	1.7033	-1.76955	-2.85126	-1.08645
636	CHI	m	early adult	Universitary	0.96734	6.34626	34	29.539	35.03	0.463811	0.516919	0.01927	1840.62	0.41461	1.14752	0.06806	-0.04156
637	CHI	m	early adult	Secondary	0.990136	7.56979	30	26.8159	35.175	0.454127	0.512584	0.033289	968.748	0.18186	-0.0047	-0.60292	0.1108
638	CHI	m	early adult	Secondary	0.90614	5.89314	21	22.7332	41.13	0.663807	0.333694	0.002499	678.124	-2.27449	0.85974	-0.77881	-0.47168
639	CHI	m	early adult	Secondary	0.993862	6.0551	30	24.9086	32.72	0.410629	0.573725	0.015647	678.124	-0.43457	0.08266	-0.38525	-1.12248
640	CHI	m	middle adult	Secondary	0.95881	6.39373	49	26.0159	37.54	0.540842	0.436584	0.022575	1356.25	0.84853	-0.13863	-0.48816	-0.2496
641	CHI	m	early adult	Universitary	0.991588	5.1017	27	31.7051	54.98	0.424461	0.540966	0.034573	968.748	2.47923	-0.34865	-0.61116	0.8924
642	CHI	m	early adult	Secondary	0.9702	8.96967	33	23.8173	42.535	0.504003	0.468842	0.027155	968.748	-0.30099	0.43248	-1.00937	-0.13539
643	CHI	m	middle adult	Secondary	0.98876	7.10085	44	41.3803	29.665	0.406652	0.579336	0.014012	1065.62	0.71094	-0.11916	-1.23462	-0.78785
644	CHI	m	early adult	Secondary	0.998878	6.0102	23	22.6111	30.49	0.374086	0.613462	0.012452	871.873	0.5432	-0.40694	-1.58374	1.82709
645	CHI	m	middle adult	Secondary	0.98346	5.57301	52	30.5878	29.285	0.422261	0.548253	0.029486	1259.37	0.693	0.95954	-2.2354	-0.75041
646	CHI	m	middle adult	Secondary	0.98217	6.42235	52	25.7657	30.44	0.444878	0.545421	0.0097	1356.25	0.18276	0.69412	-1.11843	-0.7283
647	CHI	m	early adult	Secondary	1.00069	5.53661	29	26.0823	39.45	0.398397	0.572567	0.029036	871.873	-0.43566	-0.06201	0.38135	0.31518
648	CHI	m	early adult	Secondary	0.994338	6.35952	27	25.2484	36.53	0.37017	0.624257	0.005573	968.748	-0.24325	0.45945	-1.11787	-0.25914
649	CHI	m	early adult	Secondary	0.97608	6.7599	29	29.0017	34.74	0.424901	0.575011	8.8e-05	968.748	-0.67073	0.04269	-0.00212	-0.19697
650	CHI	m	early adult	Secondary	1.01709	6.31735	25	31.9595	36.57	0.34688	0.597773	0.055347	871.873	-2.10613	1.02923	-0.66165	-0.60324
651	CHI	m	early adult	Secondary	0.98818	7.81171	26	23.8831	45.545	0.416023	0.573267	0.010711	968.748	0.2343	-0.09484	-1.33614	2.03484
652	CHI	m	early adult	Secondary	0.996529	6.51607	23	21.0626	34.785	0.367419	0.621323	0.011258	968.748	-1.56319	0.55968	-0.0578	-0.23729
653	CHI	m	early adult	Secondary	0.92692	9.71651	21	25.6728	32.42	0.573421	0.426569	1e-05	581.249	-1.05047	-0.15003	-1.12189	2.05478
654	CHI	m	early adult	Secondary	0.98293	5.73442	24	21.6971	32.675	0.382613	0.614867	0.00252	581.249	-2.1959	0.68915	-1.00563	-0.65803
655	CHI	m	young adult	Secondary	0.97828	6.08559	20	21.2803	30.62	0.418603	0.561318	0.020079	581.249	-2.28518	0.79345	-0.77076	-0.45197
656	CHI	m	early adult	Secondary	0.999907	5.56327	22	27.6274	32.07	0.346131	0.649484	0.004385	581.249	1.84365	-0.45596	-1.12248	3.67575
657	CHI	m	young adult	Secondary	0.97788	6.6773	20	24.0588	32.535	0.420935	0.573414	0.005651	581.249	-2.04891	0.72607	-0.87238	-0.75015
658	CHI	m	early adult	Primary	0.97978	7.57385	30	27.3475	34.79	0.459835	0.523445	0.01672	716.874	-1.10881	-0.68082	-1.0353	-0.03811
659	CHI	m	young adult	Secondary	0.96178	6.08605	20	24.1677	38.035	0.519055	0.477985	0.00296	581.249	-0.86687	-0.00463	-1.29871	0.05134
660	CHI	m	early adult	Secondary	0.93582	4.96424	21	26.2377	34.045	0.60291	0.392885	0.004204	581.249	0.04647	0.11665	-1.05581	-0.3157
661	CHI	m	early adult	Universitary	0.81	5.29822	22	23.5953	40.8	0.843919	0.156071	1e-05	581.249	-0.9007	0.27406	-0.09461	-0.34225
662	CHI	m	young adult	Secondary	1.00027	5.84792	19	24.593	34.69	0.460981	0.536824	0.002195	581.249	-0.35426	-0.35127	-1.47432	-0.47233
663	CHI	m	early adult	Secondary	0.94452	5.39735	21	28.9611	34.815	0.540209	0.440365	0.019426	581.249	-0.37902	-0.34101	-0.84108	-0.53834
664	CHI	m	young adult	Secondary	0.98009	8.32155	20	27.782	35.43	0.42638	0.550015	0.023605	581.249	-0.75384	0.12558	-1.727	1.65839
665	CHI	m	early adult	Secondary	0.97882	5.07135	34	28.1701	32.915	0.441188	0.546733	0.012079	871.873	-0.13049	-0.47004	-0.9451	-0.2943
666	CHI	m	early adult	Universitary	0.97093	5.27193	39	26.9598	32.225	0.481383	0.504637	0.01398	1743.75	-0.0452	1.16435	0.93176	-0.77434
667	CHI	m	early adult	Secondary	0.92458	6.97356	34	22.6111	34.62	0.573387	0.425019	0.001593	968.748	-1.43589	0.84448	-1.03196	-0.81576
668	CHI	m	middle adult	Secondary	0.99466	7.47371	55	34.653	32.94	0.418133	0.550482	0.031386	1356.25	1.21997	0.28065	-0.66367	-0.48029
669	CHI	m	early adult	Secondary	0.993282	5.90606	21	29.6866	37.665	0.377546	0.604719	0.017735	678.124	-0.21348	-0.78713	-0.87362	-0.79804
670	CHI	m	early adult	Secondary	0.97473	7.5496	25	21.8655	31.745	0.469497	0.520814	0.009689	678.124	-0.18633	-0.36474	-0.55021	0.30034
671	CHI	m	early adult	Secondary	0.97474	7.55632	28	26.4905	36.23	0.452724	0.541671	0.005605	968.748	0.69855	0.24466	-1.01286	2.08032
672	CHI	m	early adult	Secondary	0.98452	6.8129	21	21.2896	36.27	0.425581	0.556422	0.017997	968.748	-1.13864	0.25151	-1.08051	2.02777
673	CHI	m	early adult	Secondary	0.996272	6.34108	35	27.8547	39.98	0.404466	0.587004	0.008529	968.748	0.05846	0.18102	-1.70536	-0.70839
674	CHI	m	early adult	Secondary	0.995978	5.46305	36	27.9238	34.545	0.375133	0.616312	0.008555	968.748	-0.51058	0.20917	-0.23302	-0.20378
675	CHI	m	middle adult	Postgraduate	1.02302	6.76231	42	30.5283	31.255	0.202028	0.784636	0.013335	2325	3.25711	2.42956	-1.19599	0.66114
676	CHI	m	early adult	Universitary	0.97505	5.9137	34	34.6109	34.475	0.416934	0.560362	0.022704	968.748	0.27766	0.01039	-0.81866	-1.22632
677	CHI	m	early adult	Secondary	0.97533	7.35571	22	23.4236	35.255	0.420313	0.573793	0.005894	678.124	-2.18522	0.75543	-1.01368	-0.67775
678	CHI	m	young adult	Secondary	0.98562	5.91305	20	22.8625	35.76	0.426633	0.562968	0.010399	678.124	-0.64744	-0.58065	-1.22813	-0.76312
679	CHI	m	young adult	Secondary	0.98487	5.66414	20	23.9419	35.695	0.445821	0.547918	0.006261	678.124	-0.61176	-0.68685	-0.986	-0.33212
680	CHI	m	early adult	Secondary	0.99974	4.71862	21	24.281	32.13	0.382269	0.601101	0.01663	678.124	1.83261	-1.9503	-0.88939	0.93511
681	CHI	m	young adult	Secondary	1.0016	6.21955	20	22.6518	41.545	0.369331	0.619705	0.010964	678.124	0.71328	-0.74774	-2.64208	0.72458
682	CHI	m	early adult	Secondary	0.999161	4.75388	25	25.6568	35.335	0.378766	0.613581	0.007653	968.748	0.00653	-0.35594	-0.10128	-0.77143
683	CHI	m	early adult	Universitary	0.999036	6.27799	27	26.6244	36.045	0.384878	0.592212	0.022909	968.748	0.81568	0.91131	0.36073	0.02556
684	CHI	m	early adult	Secondary	0.98246	5.58179	30	30.7599	39.1	0.411168	0.578317	0.010515	1065.62	0.73911	0.22321	-2.12346	1.9544
685	CHI	m	early adult	Universitary	0.90742	6.05301	23	23.7552	41.86	0.725178	0.261014	0.013808	968.748	2.19439	-0.46909	1.60789	-2.80853
686	CHI	m	early adult	Secondary	0.999433	5.59714	28	29.2723	31.535	0.395646	0.578327	0.026027	968.748	-0.79811	0.0903	0.35055	0.1673
687	CHI	m	early adult	Secondary	0.97754	5.63706	30	31.4398	33.22	0.469307	0.523439	0.007254	1065.62	1.19483	-1.02738	-1.39126	-1.12262
688	CHI	m	young adult	Secondary	0.98945	5.72951	20	21.2907	35.365	0.401401	0.593372	0.005227	678.124	-1.46845	1.23479	-0.24784	-0.49486
689	CHI	m	early adult	Secondary	0.96059	7.12317	35	27.5727	36.43	0.482992	0.507159	0.009849	968.748	-0.30433	0.28814	-0.08437	0.72437
690	CHI	m	young adult	Secondary	0.97788	8.25446	20	27.6136	42.86	0.434808	0.549739	0.015454	678.124	-1.2309	1.09005	-0.23204	-0.57714
691	CHI	m	early adult	Secondary	0.9473	6.37357	26	27.8779	42.65	0.515607	0.481984	0.002409	968.748	0.59491	-0.05888	-1.62997	-1.28706
692	CHI	m	early adult	Secondary	0.98021	6.66955	24	27.7137	40.275	0.412224	0.5776	0.010177	968.748	-1.48217	1.41468	-1.74199	-0.92044
693	CHI	m	early adult	Secondary	0.98223	6.98252	32	23.8989	34.86	0.445417	0.543769	0.010815	1065.62	-0.03776	0.20309	-0.59019	0.11248
694	CHI	m	early adult	Universitary	0.97291	5.98072	28	24.1277	43.125	0.435009	0.555777	0.009214	968.748	-0.61273	0.81064	0.13506	-0.38501
695	CHI	m	early adult	Secondary	0.96543	5.90522	28	26.8631	39.13	0.458941	0.532832	0.008227	1065.62	0.00369	0.5726	-0.75091	-0.33934
696	CHI	m	early adult	Universitary	0.997975	7.59785	33	26.2878	28.105	0.37369	0.613856	0.012454	1065.62	-0.43607	1.36479	-1.30284	-0.83107
697	CHI	m	young adult	Universitary	0.97036	5.54847	20	21.6808	33.88	0.469328	0.518239	0.012433	678.124	-0.09041	0.25721	-0.70371	2.05278
698	CHI	m	early adult	Secondary	0.95316	7.48238	27	22.217	37.485	0.521854	0.465043	0.013103	1065.62	0.13483	-0.07964	-0.9791	-0.02287
699	CHI	m	young adult	Secondary	0.9609	7.72571	19	24.3942	34.9	0.521364	0.471817	0.006819	678.124	0.29802	0.32693	-0.93093	2.2736
700	CHI	m	middle adult	Secondary	0.93119	5.94099	48	23.7387	38.885	0.608013	0.382609	0.009378	1259.37	0.46081	0.35605	-2.42184	0.67957
701	CHI	m	early adult	Secondary	0.99799	5.61112	27	26.3107	43.245	0.448939	0.514927	0.036134	1065.62	0.10682	0.11107	-1.30719	2.12786
702	CHI	m	young adult	Secondary	0.97654	4.79752	19	22.7899	45.005	0.418009	0.571538	0.010453	678.124	-2.27449	0.85974	-0.77881	-0.47168
703	CHI	m	young adult	Secondary	0.95413	4.9619	20	23.2007	35.725	0.49453	0.486057	0.019413	678.124	0.07013	-0.56271	-1.55773	1.79681
704	CHI	m	young adult	Secondary	0.97287	5.82266	19	21.2875	35.43	0.474461	0.514527	0.011012	678.124	-2.27449	0.85974	-0.77881	-0.47168
705	CHI	m	middle adult	Universitary	0.995251	6.93527	46	33.0491	35.59	0.436355	0.549585	0.014061	1162.5	1.07271	0.00886	-0.71781	-0.51213
706	CHI	m	young adult	Secondary	0.92173	6.30518	20	25.708	39.285	0.603184	0.393964	0.002852	678.124	1.54254	-2.09021	0.1986	0.44879
707	CHI	m	young adult	Secondary	1.02088	5.33837	19	23.5102	34.82	0.270812	0.722445	0.006743	678.124	1.25244	-1.67759	-0.55397	-1.83802
708	CHI	m	early adult	Secondary	0.93763	6.273	27	28.2947	37.805	0.561026	0.436386	0.002588	968.748	-0.32636	0.23628	-0.64181	0.27616
709	CHI	m	early adult	Secondary	0.994794	5.70588	24	26.1148	31.465	0.337793	0.660256	0.00195	968.748	-1.83125	0.14372	0.46185	-2.5832
710	CHI	m	early adult	Secondary	0.96952	5.0116	26	28.1025	31.61	0.457487	0.540271	0.002242	968.748	-0.66534	0.23883	-0.41044	-0.09693
711	CHI	m	young adult	Secondary	1.00124	5.55005	19	23.4344	37.815	0.389874	0.583469	0.026658	968.748	-1.42707	1.02102	-0.86171	-0.79513
712	CHI	m	young adult	Secondary	0.964	4.52203	20	22.9544	34.335	0.551637	0.415488	0.032876	678.124	-0.52285	-0.36098	0.19363	0.4051
713	CHI	m	young adult	Secondary	0.98203	6.65276	20	25.7188	36.235	0.45878	0.513619	0.027601	678.124	0.64791	-0.54373	-0.82755	-0.23194
714	CHI	m	young adult	Secondary	1.00762	6.95609	19	21.6049	37.47	0.357799	0.627509	0.014691	678.124	0.5266	-0.87079	-1.9678	1.24071
715	CHI	m	early adult	Secondary	0.7416	5.16862	30	24.8976	40.655	0.999979	1.1e-05	1e-05	1065.62	-0.30855	0.33243	-0.66057	-0.30589
716	CHI	m	early adult	Secondary	0.96891	4.9814	24	22.8571	38.77	0.461593	0.530725	0.007682	1065.62	0.55611	0.279	-1.68676	-0.78557
717	CHI	m	early adult	Universitary	0.98082	4.95183	24	25.8804	37.14	0.419567	0.579037	0.001395	678.124	-1.9874	1.19504	-0.50511	-0.79244
718	CHI	m	early adult	Universitary	0.8075	5.77797	21	31.1205	49.385	0.866065	0.12865	0.005284	678.124	0.0064	0.14499	-1.2187	-1.27097
719	CHI	m	early adult	Secondary	0.95944	5.46929	25	28.1969	38.85	0.550984	0.417391	0.031625	1065.62	0.0841	0.41888	-1.01056	2.2308
720	CHI	m	middle adult	Secondary	0.96326	8.65507	53	23.6203	28.785	0.463818	0.525253	0.010929	1453.12	-0.78852	0.84502	-0.80484	-0.09762
721	CHI	f	early adult	Secondary	0.96841	5.51717	28	25.4977	37.315	0.459013	0.535982	0.005004	1065.62	1.07424	0.35016	-1.41639	-0.05756
722	CHI	f	early adult	Secondary	0.94797	7.37036	34	26.0332	36.565	0.609078	0.374145	0.016777	871.873	0.89441	-0.10669	-0.66984	-0.22513
723	CHI	m	early adult	Universitary	1.01277	7.35478	35	26.881	33.825	0.259372	0.73576	0.004868	1743.75	0.126	1.1807	0.01643	0.12212
724	CHI	f	early adult	Secondary	0.96434	7.29809	24	24.7249	37.925	0.480272	0.514941	0.004787	871.873	-1.0391	0.16552	0.37938	0.20842
725	CHI	m	early adult	Secondary	0.96267	8.04447	40	26.5956	37.735	0.49084	0.503489	0.005671	968.748	0.10494	0.34843	-2.02571	-0.9709
726	CHI	f	early adult	Secondary	0.95329	5.47419	29	26.5334	36.785	0.541917	0.438932	0.019151	1065.62	0.38404	0.49838	-1.29027	-0.60407
727	CHI	m	early adult	Secondary	0.98581	8.95896	36	28.2978	30.885	0.403419	0.5708	0.025782	968.748	1.59063	-1.83738	-2.61809	2.74413
728	CHI	m	early adult	Secondary	0.9515	8.05108	31	24.3438	30.015	0.500919	0.493214	0.005868	968.748	1.84695	-0.43111	-0.15263	-1.28925
729	CHI	m	middle adult	Secondary	1.00572	6.54827	45	25.8946	37.66	0.351624	0.628246	0.02013	1065.62	-0.25925	0.31658	-1.628	-0.52127
730	CHI	f	early adult	Universitary	0.95478	7.02134	25	24.1727	38.575	0.473204	0.520908	0.005887	968.748	0.05853	0.50094	0.02764	0.14205
731	CHI	m	early adult	Secondary	0.97578	5.75797	26	20.7547	33.945	0.489258	0.493073	0.017669	1065.62	-0.44857	0.67142	-1.06848	-0.03222
732	CHI	m	early adult	Secondary	0.95886	5.04339	31	22.7994	33.285	0.495	0.499233	0.005767	968.748	-0.10089	0.22482	-1.40588	-0.38317
733	CHI	f	early adult	Secondary	0.95251	7.21745	32	22.3774	38.315	0.490889	0.506808	0.002303	968.748	0.02281	0.42414	-0.61607	-0.6148
734	CHI	m	middle adult	Universitary	1.03939	6.13196	53	29.3524	28.14	0.183695	0.816295	1e-05	1937.5	0.91225	1.24549	0.08666	-0.11874
735	CHI	m	early adult	Secondary	1.00609	4.98464	26	24.5042	36.015	0.365846	0.620472	0.013682	1065.62	-0.23503	-0.19123	-0.99879	-0.62709
736	CHI	m	early adult	Secondary	0.96316	6.86556	22	25.5959	35.905	0.471788	0.522371	0.005841	968.748	-0.83781	1.22397	-0.40675	-0.05269
737	CHI	m	middle adult	Secondary	1.01439	5.15026	48	27.4406	36.055	0.30372	0.683764	0.012516	1259.37	0.21763	0.44818	0.0125	0.24449
738	CHI	m	early adult	Secondary	0.97514	6.71227	37	20.2589	33.775	0.422821	0.573424	0.003755	1065.62	-0.57214	0.24596	-1.86603	-1.41899
739	CHI	m	early adult	Secondary	1.01896	6.68248	39	23.4052	33.86	0.341467	0.600435	0.058098	1065.62	0.24604	0.34167	-2.11492	-1.08862
740	CHI	m	early adult	Secondary	0.98958	9.01571	35	26.396	43.8	0.437697	0.504648	0.057655	871.873	-0.18055	-0.17179	-0.75288	0.4385
741	CHI	m	early adult	Secondary	1.00286	5.90564	33	29.9383	42.005	0.436805	0.498864	0.06433	871.873	0.0776	0.43249	-0.19573	-0.49587
742	CHI	m	early adult	Secondary	0.94295	6.5832	21	25.8852	32.165	0.498986	0.492255	0.00876	678.124	-1.91483	0.60663	0.22201	0.04932
743	CHI	m	early adult	Secondary	0.95726	6.879	25	26.2434	41.77	0.488144	0.50717	0.004685	968.748	-1.80429	0.75711	-0.69946	-0.57705
744	CHI	m	early adult	Secondary	0.98761	6.37163	30	26.7299	31.535	0.395574	0.595013	0.009414	1065.62	1.03218	0.67954	-2.40471	-0.45279
745	CHI	m	early adult	Secondary	0.996655	6.89066	30	28.7646	31.34	0.332363	0.662656	0.004981	968.748	0.22714	0.907	-0.53808	-0.01459
746	CHI	f	early adult	Secondary	0.999471	6.39311	21	22.0446	32.5	0.365311	0.625401	0.009288	968.748	0.29202	0.04638	-0.96801	2.14879
747	CHI	m	young adult	Secondary	0.997977	6.46776	20	24.5435	35.685	0.41947	0.564651	0.015879	968.748	-1.34998	0.54161	-0.74728	-0.49052
748	CHI	f	early adult	Secondary	0.97655	5.83607	21	24.977	28.415	0.432904	0.561768	0.005328	968.748	-2.24243	1.0586	-0.80296	-0.53083
749	CHI	m	young adult	Universitary	1.01003	5.22011	19	24.1588	38.025	0.261492	0.73157	0.006938	678.124	-2.20759	1.43573	-0.19666	-0.53452
750	CHI	m	early adult	Secondary	0.97985	6.29611	28	23.509	32.035	0.42785	0.567814	0.004336	1065.62	0.24898	-0.03865	-2.06573	-0.92434
751	CHI	m	early adult	Secondary	0.95697	5.69662	30	26.9297	33.145	0.523139	0.467915	0.008946	968.748	-2.24243	1.0586	-0.80296	-0.53083
752	CHI	m	early adult	Universitary	0.99698	5.77579	27	35.8246	35.76	0.456785	0.484116	0.059099	1065.62	0.69055	0.32867	0.07461	-0.30409
753	CHI	m	early adult	Secondary	0.97703	5.57083	30	26.8559	30.875	0.408529	0.571199	0.020273	968.748	-1.16857	0.43543	-0.96594	-0.60523
754	CHI	m	early adult	Secondary	0.98622	6.88939	26	25.8754	37.585	0.367439	0.624833	0.007727	1065.62	-1.47559	0.79324	-1.25308	-0.59961
755	CHI	m	early adult	Universitary	1.0309	6.98772	25	25.1173	32.195	0.265111	0.683448	0.05144	1065.62	-0.87998	1.09065	0.54396	-0.02305
756	CHI	m	early adult	Secondary	0.995573	5.23804	25	34.9892	32.005	0.393339	0.591299	0.015363	968.748	-0.76334	-0.05513	0.06318	-1.1592
757	CHI	m	early adult	Secondary	0.994503	6.60909	34	26.9905	36.46	0.413862	0.548982	0.037156	968.748	-0.56283	0.70526	-0.86221	-0.03168
758	CHI	m	early adult	Universitary	0.98492	5.12935	23	24.8006	34.66	0.440338	0.537684	0.021977	1646.87	-0.87779	0.9656	0.86548	-0.12466
759	CHI	m	early adult	Universitary	0.97744	6.16908	27	22.7824	33.735	0.456052	0.538107	0.005841	968.748	-0.75972	0.77372	0.0018	-0.29289
760	CHI	m	early adult	Secondary	0.9892	5.62065	24	24.3072	32.355	0.420576	0.560637	0.018787	968.748	-0.64113	-0.64625	0.8463	-0.68904
761	CHI	m	early adult	Secondary	0.96031	4.81861	22	27.462	31.11	0.471782	0.528208	1e-05	968.748	-1.7208	0.48691	-0.4863	-0.42785
762	CHI	m	middle adult	Universitary	0.97328	6.87502	54	31.6634	38.77	0.457303	0.540873	0.001824	1259.37	-0.15635	0.6917	0.60388	-0.78971
763	CHI	m	early adult	Universitary	1.00384	4.30965	25	24.6097	35.005	0.349355	0.641201	0.009444	1550	-0.94521	1.56508	0.50271	-0.47589
764	CHI	m	early adult	Secondary	0.99979	5.74298	26	26.8559	43.155	0.355685	0.624766	0.019549	968.748	-2.24243	1.0586	-0.80296	-0.53083
765	CHI	m	early adult	Secondary	0.9752	6.88181	29	25.381	34.74	0.455456	0.541894	0.00265	968.748	-0.13772	0.24111	-0.34726	0.33826
766	CHI	m	early adult	Universitary	0.97274	6.36186	27	24.4339	36.27	0.409316	0.590674	1e-05	968.748	0.17858	-0.4689	0.62344	-0.2959
767	CHI	m	early adult	Universitary	0.92588	6.77818	36	25.5498	40.46	0.626611	0.353589	0.0198	1259.37	0.94633	0.59323	-0.48802	-0.48078
768	CHI	f	early adult	Secondary	0.96268	7.85738	34	21.4972	40.005	0.446587	0.547176	0.006236	968.748	0.06408	0.3755	-0.41687	0.48566
769	CHI	f	early adult	Secondary	0.95796	7.44062	21	23.1405	30.945	0.412598	0.587392	1e-05	968.748	-0.94865	0.14216	-0.06179	-0.053
770	CHI	m	early adult	Universitary	0.998902	5.5999	26	26.7957	36.605	0.35593	0.61916	0.024909	968.748	-0.41043	0.85984	-0.21382	1.74433
771	CHI	m	early adult	Secondary	0.97651	5.53863	39	25.9516	44.13	0.425024	0.557276	0.0177	1162.5	0.1119	-0.62929	-0.77336	-0.76381
772	CHI	m	early adult	Secondary	0.9806	6.35877	29	25.2595	35.255	0.407763	0.583734	0.008502	1065.62	0.11502	0.4059	-0.90497	-0.3349
773	CHI	m	early adult	Secondary	0.9998	5.15813	29	27.0485	31.385	0.381948	0.588519	0.029533	1065.62	0.06803	0.24557	-1.2174	2.27107
774	CHI	m	early adult	Secondary	0.90262	5.17301	25	25.1429	30.555	0.679829	0.319533	0.000637	1065.62	-0.93776	-0.19314	0.25218	0.53331
775	CHI	m	early adult	Secondary	0.98055	5.27036	28	23.5883	44.35	0.451608	0.53447	0.013922	1065.62	-0.66894	0.30093	-0.45514	-0.34189
776	CHI	f	early adult	Secondary	0.991395	4.57222	23	20.1531	38.42	0.440542	0.534519	0.024939	968.748	-0.41715	0.72922	-1.5986	-0.77776
777	CHI	m	early adult	Secondary	0.96916	5.24637	30	23.7505	32.94	0.466615	0.521465	0.011919	1065.62	-1.01773	0.12962	-0.51879	-0.39717
778	CHI	m	early adult	Secondary	1.00471	5.52724	27	25.1116	38.62	0.366617	0.619782	0.013601	1065.62	-2.23175	1.12489	-0.81101	-0.55055
779	CHI	m	early adult	Universitary	0.9582	5.82233	30	27.8554	34.26	0.528037	0.45837	0.013593	968.748	-0.65187	0.90552	-0.7768	-0.33669
780	CHI	m	early adult	Secondary	0.97395	5.21677	22	28.454	35.225	0.454752	0.534419	0.01083	968.748	-0.71218	-0.32682	0.15861	0.25484
781	CHI	m	early adult	Secondary	0.98407	6.39352	22	24.9327	38.265	0.445936	0.531176	0.022889	968.748	-1.01413	0.06752	-0.47408	-0.15222
782	CHI	m	early adult	Secondary	0.9628	6.00332	25	22.1367	44.155	0.468299	0.52474	0.006961	968.748	-0.80146	-0.22251	0.39348	0.46091
783	CHI	m	early adult	Secondary	0.98351	5.46198	23	27.3148	37.695	0.384856	0.603132	0.012012	968.748	1.14905	0.66999	-3.02652	3.29112
784	CHI	m	early adult	Universitary	1.00004	4.31482	32	28.7356	32.4	0.33509	0.656464	0.008447	1646.87	-0.18487	1.79212	0.0386	-0.29302
785	CHI	m	early adult	Secondary	0.97585	6.667	24	20.5493	36.415	0.442421	0.550899	0.00668	968.748	1.61208	-0.93945	-2.31417	2.81692
786	CHI	m	early adult	Secondary	0.9743	5.79429	32	26.213	40.755	0.434898	0.55228	0.012822	1065.62	-0.35332	-0.53309	0.87594	-1.56822
787	CHI	m	early adult	Postgraduate	1.01569	5.47562	31	27.2962	28.73	0.239579	0.755993	0.004428	1646.87	1.00628	1.91599	1.08441	-0.08198
788	CHI	m	early adult	Secondary	0.991086	7.04836	30	25.1173	36.705	0.408322	0.583238	0.00844	1065.62	-0.1629	0.50537	-0.96465	-0.19093
789	CHI	m	young adult	Secondary	0.95333	5.95754	19	24.1288	44.56	0.543873	0.431915	0.024211	678.124	1.68983	-0.62564	-2.47122	-0.84897
790	CHI	m	early adult	Secondary	0.95184	5.37428	27	26.0617	36.23	0.534732	0.458253	0.007015	1065.62	-0.39233	0.07425	-1.74173	-1.37753
791	CHI	f	young adult	Secondary	1.00379	5.91959	20	25.181	34.295	0.43683	0.531089	0.032081	678.124	-2.27449	0.85974	-0.77881	-0.47168
792	CHI	m	early adult	Secondary	0.99744	5.339	26	27.8029	33.91	0.414406	0.564959	0.020636	1065.62	-0.44083	0.7191	-0.54769	0.19074
793	CHI	m	early adult	Secondary	0.97742	6.75744	27	27.7965	29.885	0.41752	0.562944	0.019536	1065.62	0.08434	-0.10984	-0.83402	0.04
794	CHI	m	early adult	Secondary	0.98246	5.37384	29	26.5918	38.035	0.447682	0.493132	0.059185	1065.62	-0.26678	0.26724	-0.45198	0.34977
795	CHI	m	early adult	Secondary	0.8749	4.09118	25	21.6701	36.85	0.769821	0.195002	0.035177	968.748	-1.62574	0.5485	-1.16921	-0.98918
796	CHI	m	early adult	Secondary	0.98218	6.78589	32	31.1374	31.87	0.432154	0.53771	0.030136	1065.62	0.41999	-0.18234	-0.88284	-0.22773
797	CHI	m	early adult	Secondary	0.98761	7.32615	31	27.6851	36.9	0.445871	0.522669	0.03146	1065.62	-0.54266	0.70266	-1.07745	-0.34421
798	CHI	m	early adult	Secondary	0.95828	6.4427	32	28.1211	34.155	0.47318	0.51969	0.00713	968.748	2.60003	-0.65885	-1.01053	-0.0672
799	CHI	m	early adult	Secondary	0.96347	5.54872	26	23.3703	35.61	0.491223	0.491527	0.01725	968.748	-1.12958	-0.10067	-0.73372	-0.14241
800	CHI	m	early adult	Secondary	0.9059	6.82389	31	25.0135	33.39	0.657084	0.33295	0.009966	968.748	-0.48327	-0.11278	-1.00654	-0.52509
801	CHI	m	early adult	Secondary	0.990825	6.46234	21	23.3755	41.28	0.435439	0.552859	0.011702	1065.62	0.20754	0.10603	-0.0536	0.25316
802	CHI	m	young adult	Secondary	0.96703	4.9393	20	22.4754	35.245	0.473332	0.512599	0.014068	678.124	-0.36558	-0.4421	-0.85615	0.26308
803	CHI	m	early adult	Secondary	0.91004	6.1527	27	28.9051	39.145	0.636447	0.357357	0.006196	1065.62	0.14658	0.16037	-1.50797	-0.65491
804	CHI	m	early adult	Secondary	0.96403	6.57285	27	30.343	40.965	0.508248	0.481582	0.01017	1065.62	0.2241	-0.18394	-1.21397	-0.22893
805	CHI	m	early adult	Secondary	0.90094	5.75442	38	27.31	39.96	0.786863	0.178505	0.034633	871.873	-0.48424	0.53467	-1.08904	-0.21803
806	CHI	m	early adult	Universitary	0.98731	4.505	27	31.425	32.635	0.413909	0.575069	0.011021	1065.62	-0.40373	1.30981	-0.56715	-0.30557
807	CHI	m	early adult	Universitary	0.95211	6.36214	21	26.124	43.605	0.567903	0.421545	0.010551	968.748	-0.9723	1.55914	-0.31306	-0.39155
808	CHI	m	early adult	Universitary	0.98669	6.41233	40	21.035	33.805	0.368296	0.617484	0.01422	1646.87	1.37244	0.34516	-0.69048	-1.08308
809	CHI	m	early adult	Secondary	0.97449	5.25189	26	22.7596	43.72	0.46193	0.506116	0.031954	1065.62	0.29503	-0.1674	-0.45865	0.31259
810	CHI	f	early adult	Secondary	0.96685	5.71064	32	21.65	38.97	0.478388	0.513048	0.008564	1065.62	-0.4801	-0.09583	0.16143	0.32623
811	CHI	m	early adult	Secondary	1.00155	6.45301	37	23.2305	38.045	0.390693	0.580816	0.028491	1162.5	-0.05993	0.3877	-1.3415	-0.4789
812	CHI	m	early adult	Secondary	0.98025	6.56641	30	27.6231	34.5	0.459687	0.521642	0.01867	1065.62	-0.14311	0.13409	-0.56215	0.35881
813	CHI	m	early adult	Secondary	0.997767	5.53516	23	30.7804	42.345	0.397363	0.598039	0.004597	968.748	0.14316	-0.03626	-0.56651	2.44302
814	CHI	m	early adult	Universitary	0.98736	5.34895	29	24.196	42.36	0.425726	0.555989	0.018285	1065.62	-0.7568	0.90659	-0.05041	-0.29788
815	CHI	m	early adult	Secondary	0.996963	5.03067	22	27.4956	46.475	0.389495	0.59634	0.014165	968.748	-0.87605	0.41064	-0.30918	-0.13183
816	CHI	m	early adult	Secondary	0.98183	6.5518	23	23.5008	35.58	0.467553	0.506116	0.026331	968.748	1.00189	-0.09537	-2.08878	-1.32195
817	CHI	m	early adult	Secondary	0.97021	4.89009	23	27.8349	39.16	0.43529	0.553384	0.011326	968.748	-1.23217	0.21563	-0.52788	-0.53693
818	CHI	m	early adult	Secondary	0.9626	5.69829	27	25.9986	31.905	0.483924	0.507588	0.008487	1065.62	-1.24832	1.00513	-1.44153	-1.19599
819	CHI	m	early adult	Universitary	0.98334	5.8985	30	30.9189	30.395	0.420907	0.562573	0.01652	968.748	1.31734	-0.58559	0.59045	-0.42181
820	CHI	m	early adult	Secondary	0.98304	6.81824	30	32.4702	33.08	0.422836	0.567787	0.009377	1065.62	-0.11534	0.46998	-1.96756	1.80756
821	CHI	m	early adult	Secondary	0.992072	6.68151	32	24.4098	37.565	0.369998	0.608387	0.021615	968.748	-0.34263	0.46456	-1.17067	-0.2896
822	CHI	m	early adult	Secondary	0.96078	4.95946	25	28.2195	34.79	0.455752	0.528471	0.015776	1065.62	0.22398	-0.15085	-1.26127	-0.73039
823	CHI	m	early adult	Secondary	0.7267	8.37737	23	24.2272	43.815	0.995223	0.004767	1e-05	1065.62	0.20208	-0.03337	-2.09953	1.40731
824	CHI	m	early adult	Secondary	0.95411	7.70342	34	28.8636	34.41	0.484488	0.513144	0.002367	968.748	-0.76891	0.33895	-0.21222	-0.1161
825	CHI	m	early adult	Secondary	0.8997	5.43616	32	23.9867	34.395	0.578826	0.41836	0.002814	1065.62	-0.44791	0.426	-1.44593	-0.34567
826	CHI	f	early adult	Secondary	0.98302	5.24793	27	26.7277	32.67	0.41319	0.578001	0.00881	968.748	0.15343	-0.0973	-0.37702	0.38416
827	CHI	m	early adult	Secondary	0.94115	7.66503	25	29.7973	42.84	0.589887	0.384367	0.025747	968.748	-1.34096	0.31656	-0.25501	0.13613
828	CHI	m	early adult	Secondary	0.994597	4.96451	28	27.8705	29.5	0.394443	0.603499	0.002057	1065.62	0.4835	0.12477	-0.96275	-0.46904
829	CHI	m	early adult	Secondary	0.96996	5.50053	36	21.6041	36.38	0.442142	0.552154	0.005705	1259.37	0.33034	0.25767	-2.76222	0.76499
830	CHI	m	early adult	Universitary	0.9732	7.50763	34	22.3386	30.555	0.42752	0.57247	1e-05	968.748	1.90898	0.66	-0.11498	-0.62041
831	CHI	m	early adult	Secondary	0.98737	6.20023	28	25.474	38.89	0.365217	0.615624	0.019159	1065.62	1.03909	0.50807	-0.60636	2.01797
832	CHI	f	early adult	Secondary	0.97264	7.24423	30	21.8942	38.465	0.459187	0.515258	0.025555	1065.62	-0.95413	0.51789	-0.07477	0.10067
833	CHI	f	early adult	Universitary	0.95986	7.89996	38	30.9352	36.845	0.467837	0.530572	0.001591	1356.25	1.01422	1.18535	-0.59681	-0.80057
834	CHI	f	early adult	Secondary	0.96918	6.45037	29	25.0977	37.655	0.430726	0.555407	0.013868	1065.62	-0.10459	0.76967	-1.24868	-0.49499
835	CHI	m	early adult	Universitary	0.98667	4.28016	26	24.4873	40.195	0.379009	0.615018	0.005973	1065.62	-1.52922	1.46651	-0.13719	-0.81458
836	CHI	m	early adult	Secondary	0.991057	8.15418	32	28.6755	34.545	0.371895	0.620526	0.007579	1065.62	-0.90299	1.2012	-1.70083	-0.55177
837	CHI	f	early adult	Universitary	1.01578	6.95781	27	21.4682	35.43	0.317584	0.644134	0.038282	1646.87	0.21607	1.74419	0.3025	0.23193
838	CHI	m	early adult	Universitary	0.99066	6.4603	33	29.0582	33.84	0.422572	0.553316	0.024112	968.748	0.37782	1.13947	-0.34813	-0.55831
839	CHI	m	early adult	Secondary	0.97833	8.33368	32	26.3711	37.635	0.435473	0.556909	0.007618	968.748	0.12343	0.31901	-1.30064	-0.65533
840	CHI	m	early adult	Secondary	0.95345	6.323	34	26.9504	40.12	0.514002	0.470451	0.015547	968.748	0.2279	0.68021	-2.46547	-1.61404
841	CHI	m	early adult	Universitary	1.04162	6.68965	34	28.8068	34.715	0.029786	0.970204	1e-05	1646.87	1.37071	1.21079	-0.46144	1.6352
842	CHI	m	early adult	Secondary	0.95776	5.49649	28	32.6554	42.9	0.496817	0.489643	0.01354	1065.62	-0.33314	0.12545	-1.49804	-0.65834
843	CHI	m	early adult	Universitary	0.98863	7.34811	36	21.3786	36.755	0.387561	0.601828	0.010611	1646.87	0.45095	1.15616	0.45229	0.11182
844	CHI	m	early adult	Universitary	0.994831	6.11196	25	27.0799	33.94	0.378534	0.615326	0.00614	1550	-0.54611	1.27115	-0.66381	-0.30078
845	CHI	f	middle adult	Secondary	0.98427	7.37259	56	27.3715	37.44	0.491702	0.462431	0.045867	871.873	-0.64867	0.13627	-0.27775	-0.14824
846	CHI	f	early adult	Universitary	0.98005	4.83523	23	22.2237	37.885	0.435139	0.553786	0.011075	1550	0.22146	1.85121	0.51739	0.21139
847	CHI	m	early adult	Secondary	0.91784	8.74823	29	24.2989	31.25	0.528945	0.46929	0.001765	1065.62	-0.70809	0.39581	-1.367	-0.29357
848	CHI	m	early adult	Secondary	1.01854	7.89434	29	26.1385	36.86	0.291359	0.699319	0.009322	1065.62	-0.35576	0.30987	-1.90634	-0.49202
849	CHI	m	early adult	Universitary	0.98291	4.09485	27	25.6753	35.575	0.406577	0.58191	0.011512	1646.87	0.83777	0.75419	-0.59569	-0.76991
850	CHI	m	early adult	Universitary	0.97143	7.29679	29	25.8951	39.28	0.417878	0.576122	0.006	1065.62	0.04247	0.31843	0.31152	-1.0082
851	CHI	m	early adult	Secondary	0.98516	6.40612	27	27.8635	39.95	0.424525	0.567234	0.008241	1065.62	-0.16072	0.05995	-0.41625	-0.50725
852	CHI	m	early adult	Secondary	0.96554	7.9165	36	25.5519	42.94	0.398774	0.586516	0.014709	1065.62	0.15213	0.01495	-1.52309	-0.0396
853	CHI	m	early adult	Secondary	0.98869	8.27011	32	29.1171	34.72	0.365814	0.629831	0.004355	1065.62	-0.14311	0.13409	-0.56215	0.35881
854	CHI	m	early adult	Secondary	0.996417	6.59373	27	27.9662	45.005	0.388171	0.59333	0.0185	1065.62	-0.30678	0.11061	-0.20489	0.38165
855	CHI	m	early adult	Secondary	0.9742	5.24592	33	23.8304	35.43	0.4355	0.552591	0.011908	1065.62	-0.4974	0.33825	-0.99164	-0.02097
856	CHI	m	early adult	Universitary	0.999926	5.86655	23	27.674	36.2	0.31709	0.673782	0.009128	1646.87	0.31138	1.2559	-0.49884	-0.84011
857	CHI	m	early adult	Secondary	0.98078	8.59605	28	27.6059	35.545	0.408528	0.574724	0.016748	968.748	-0.46446	0.00741	-0.33009	0.49348
858	CHI	m	early adult	Secondary	0.994952	6.14235	29	33.7116	41.41	0.381618	0.608461	0.009921	968.748	0.45499	-1.10116	-1.13625	-0.87037
859	CHI	m	early adult	Secondary	0.97767	6.86703	33	25.3128	30.495	0.430313	0.560072	0.009615	697.499	-0.79475	-0.02281	-0.96462	-0.81134
860	CHI	m	early adult	Secondary	0.94576	6.62674	29	26.8243	34.9	0.558892	0.430569	0.010539	968.748	0.01206	0.38747	-1.29158	1.65115
861	CHI	m	early adult	Secondary	0.97455	6.85855	25	26.6336	39.715	0.485458	0.478949	0.035593	968.748	-0.413	-0.34233	0.27712	-0.39411
862	CHI	m	early adult	Secondary	1.00109	7.01669	30	33.0967	38.15	0.420985	0.548459	0.030556	968.748	-0.67713	0.29744	-1.19766	-0.11964
863	CHI	m	early adult	Secondary	0.96001	7.02785	29	23.6565	37.355	0.485172	0.499102	0.015727	968.748	-2.24243	1.0586	-0.80296	-0.53083
864	CHI	m	early adult	Secondary	0.97643	6.79669	28	28.535	40.275	0.448534	0.540041	0.011426	968.748	0.20391	-0.06709	-0.5221	0.3213
865	CHI	m	early adult	Secondary	0.9674	6.82075	23	21.3291	37.275	0.440273	0.5544	0.005327	1065.62	-0.92894	-0.0166	0.42243	0.55393
866	CHI	m	early adult	Secondary	0.98458	6.37001	32	27.2544	41.34	0.45097	0.532762	0.016268	1065.62	-0.16646	0.06927	-1.98923	-0.74337
867	CHI	m	early adult	Secondary	0.97883	7.26444	30	23.3488	40.895	0.443576	0.549092	0.007332	1065.62	-0.40495	0.40687	-0.41499	0.46251
868	CHI	m	early adult	Secondary	0.7013	6.16668	21	26.3396	37.28	0.781961	0.215473	0.002566	678.124	-0.97318	-0.00736	-1.21366	-0.86489
869	CHI	m	early adult	Secondary	0.992493	6.5366	30	26.2395	39.16	0.404664	0.562327	0.033009	1065.62	0.11453	-0.54353	-0.28564	-0.34261
870	CHI	m	early adult	Secondary	0.95684	7.92147	21	21.5322	33.91	0.504129	0.491239	0.004632	678.124	-2.27449	0.85974	-0.77881	-0.47168
871	CHI	m	early adult	Secondary	0.986	8.26027	26	27.1054	35.7	0.426615	0.56119	0.012196	968.748	0.02465	-0.22196	-1.54777	-0.77276
872	CHI	m	early adult	Secondary	0.990525	6.56318	22	21.6191	38.19	0.414656	0.548579	0.036765	678.124	0.46652	-0.5518	-1.08551	-0.35493
873	CHI	m	young adult	Secondary	0.97467	5.32817	20	18.9201	36.325	0.430689	0.563641	0.00567	678.124	-2.27449	0.85974	-0.77881	-0.47168
874	CHI	m	young adult	Secondary	0.93811	6.72785	20	22.6117	37.335	0.429928	0.564592	0.00548	678.124	-1.68906	0.10626	-0.57819	0.16901
875	CHI	m	early adult	Secondary	0.9497	6.54498	21	20.5107	36.68	0.526033	0.459651	0.014317	678.124	-0.55025	-0.02609	-1.24711	-0.17863
876	CHI	m	early adult	Secondary	0.93778	6.43311	21	22.4769	52.45	0.572254	0.415717	0.012029	678.124	-0.33558	-0.4742	-0.62979	-0.72556
877	CHI	m	young adult	Secondary	0.94384	7.05395	20	28.0062	41.055	0.524641	0.464074	0.011285	678.124	-0.57825	-0.15207	-1.72371	-0.35005
878	CHI	m	early adult	Secondary	0.98381	6.41699	26	25.9556	37.895	0.451294	0.528579	0.020127	968.748	1.00248	0.81804	-1.5334	-1.45033
879	CHI	m	early adult	Secondary	0.97685	6.59833	31	28.3337	37.35	0.414851	0.575362	0.009787	968.748	-0.5678	-0.01725	-0.88041	1.6642
880	CHI	m	early adult	Secondary	0.99254	7.48262	22	23.6754	40.775	0.38	0.60861	0.01139	678.124	1.48667	-0.7775	-1.48743	0.40042
881	CHI	m	early adult	Secondary	0.97422	7.17549	25	22.388	40.85	0.447193	0.538606	0.0142	968.748	-0.66734	-0.67908	-1.59902	-0.66792
882	CHI	m	early adult	Secondary	0.97776	7.41273	30	22.8394	37.235	0.422871	0.569474	0.007655	968.748	0.19543	-0.24974	-1.58505	-0.93246
883	CHI	m	early adult	Secondary	0.98449	6.53471	33	28.5416	38.315	0.436179	0.550596	0.013225	968.748	-0.56263	0.30367	-0.5402	0.57435
884	CHI	m	early adult	Secondary	0.98206	6.56984	25	22.2004	28.54	0.428947	0.559337	0.011715	968.748	-0.80805	0.43383	-1.12408	-0.06779
885	CHI	m	early adult	Secondary	0.98383	6.05955	34	28.4642	37.43	0.442606	0.525514	0.03188	1065.62	0.24016	0.10362	-0.53051	-0.0315
886	CHI	m	early adult	Secondary	0.97392	6.69859	23	24.7222	34.55	0.422945	0.571282	0.005773	678.124	0.98809	-0.91659	-1.82231	1.92703
887	CHI	m	early adult	Secondary	0.9673	6.62944	26	31.4102	40.725	0.427212	0.563574	0.009213	678.124	0.8591	-0.33673	-0.78819	-1.22419
888	CHI	m	early adult	Secondary	0.97983	5.8689	22	26.4312	37.12	0.431204	0.564822	0.003974	678.124	-2.27449	0.85974	-0.77881	-0.47168
889	CHI	m	early adult	Secondary	0.98656	9.96543	28	26.0902	34.175	0.420908	0.552793	0.0263	968.748	-1.13731	0.25158	0.12028	0.12261
890	CHI	m	early adult	Secondary	0.9581	5.67172	28	24.18	40.545	0.380124	0.598176	0.021699	968.748	0.20148	0.11378	-1.32718	1.90125
891	CHI	m	early adult	Secondary	0.97093	7.18333	22	26.7487	39.72	0.466359	0.529814	0.003827	678.124	-2.27449	0.85974	-0.77881	-0.47168
892	CHI	m	early adult	Secondary	0.98943	8.40251	22	20.903	36.195	0.426989	0.566356	0.006655	678.124	-0.88554	-0.05006	-0.9601	1.88206
893	CHI	m	early adult	Secondary	1.0038	6.84745	23	25.6597	34.22	0.380805	0.605461	0.013734	678.124	-1.637	0.67109	-1.22189	-0.87499
894	CHI	m	early adult	Postgraduate	1.01217	6.62448	27	28.5039	34.05	0.317774	0.676446	0.00578	2131.25	0.66058	1.84504	0.28268	-0.49337
895	CHI	m	early adult	Secondary	0.97397	6.07185	28	28.6273	44.47	0.465044	0.518003	0.016953	968.748	0.04083	0.0325	-0.81701	-0.07387
896	CHI	m	early adult	Secondary	0.97581	7.93431	23	19.2163	39.36	0.424867	0.568794	0.006339	678.124	-1.08009	-0.05158	-0.09044	-0.02431
897	CHI	m	young adult	Secondary	0.95713	8.55543	20	24.1327	32.97	0.480287	0.515507	0.004206	678.124	-0.32862	-0.11341	-0.77953	2.46686
898	CHI	m	early adult	Secondary	0.98481	5.67395	21	25.7846	45.735	0.419324	0.565891	0.014784	678.124	0.49608	-0.80771	-2.32034	-0.08104
899	CHI	m	early adult	Secondary	0.98329	6.73737	21	21.1347	32.675	0.429499	0.558853	0.011648	678.124	-0.27918	-0.53457	-0.86549	-0.0027
900	CHI	m	early adult	Secondary	0.98472	7.07409	24	21.6163	46.33	0.436743	0.548063	0.015194	678.124	0.7252	-0.9975	-2.04419	-1.14819
901	CHI	m	early adult	Secondary	0.97589	5.70528	21	23.2249	39.475	0.419712	0.57165	0.008638	678.124	0.3343	-0.41937	-0.22128	0.48398
902	CHI	m	early adult	Secondary	0.990245	6.42171	23	28.9642	36.35	0.376367	0.605284	0.018349	678.124	0.67599	-0.13734	-1.67253	1.60895
903	CHI	m	early adult	Secondary	0.95012	7.57753	21	24.9509	36.825	0.546028	0.443292	0.010681	678.124	-1.82753	0.73479	-0.50506	-0.49727
904	CHI	m	early adult	Secondary	1.0029	5.81975	22	24.1035	36.995	0.35733	0.633464	0.009206	678.124	-1.3801	-0.11443	-0.21601	-1.94962
905	CHI	m	young adult	Secondary	0.95699	7.2656	20	22.5812	35.44	0.513737	0.480177	0.006086	678.124	-0.2998	-0.30581	-1.85214	1.08802
906	CHI	m	early adult	Secondary	0.98805	6.2309	22	22.4498	40.66	0.415202	0.567422	0.017376	678.124	-2.27449	0.85974	-0.77881	-0.47168
907	CHI	m	young adult	Secondary	0.98696	6.73831	20	24.9262	39.14	0.439988	0.539192	0.02082	678.124	-0.1831	0.08364	-2.79119	0.63935
908	CHI	m	early adult	Secondary	0.785	5.84132	21	30.4832	54.365	0.907264	0.092726	1e-05	678.124	0.60768	-0.58814	-2.03431	1.84949
909	CHI	m	early adult	Secondary	0.97719	5.73111	23	22.5449	34.12	0.452288	0.53586	0.011852	678.124	0.02243	-0.122	-1.43628	2.05252
910	CHI	m	early adult	Secondary	0.96694	7.06142	23	22.8499	37.62	0.420433	0.572033	0.007534	678.124	-0.81233	-0.32767	-1.40181	1.71626
911	CHI	m	early adult	Secondary	0.94057	4.80772	24	24.639	40.81	0.556246	0.43775	0.006004	678.124	-0.71801	-0.07797	-1.34376	-0.08112
912	CHI	m	early adult	Secondary	0.97049	8.28376	23	24.9294	35.76	0.45715	0.530743	0.012107	678.124	-2.27449	0.85974	-0.77881	-0.47168
913	CHI	m	early adult	Secondary	0.92355	7.10877	22	24.9074	33.355	0.585307	0.414683	1e-05	678.124	-2.27449	0.85974	-0.77881	-0.47168
914	CHI	m	early adult	Secondary	0.96582	7.22306	22	24.8619	34.295	0.440856	0.553276	0.005868	678.124	0.61149	-0.617	-1.32145	2.98059
915	CHI	m	young adult	Secondary	0.96286	7.04646	20	22.6807	38.23	0.46243	0.534281	0.003289	678.124	-2.27449	0.85974	-0.77881	-0.47168
916	CHI	m	early adult	Secondary	0.97415	6.33031	28	23.4819	43.165	0.410717	0.580669	0.008614	968.748	0.8069	0.69138	-0.87266	-0.29414
917	CHI	m	early adult	Secondary	0.96364	6.5135	25	25.1326	32.56	0.45564	0.538917	0.005443	774.999	-2.26381	0.92603	-0.78686	-0.4914
918	CHI	f	early adult	Universitary	0.9719	9.04008	23	26.0561	40.195	0.503072	0.45587	0.041058	678.124	0.17987	0.38659	-0.49496	2.23721
919	CHI	f	early adult	Secondary	0.93255	6.04019	21	26.8469	38.655	0.641761	0.328895	0.029344	678.124	-0.7306	-0.36706	0.01596	2.61893
920	CHI	f	early adult	Universitary	0.8748	7.82019	26	23.1561	44.71	0.752668	0.245719	0.001612	1356.25	1.28098	0.4223	-0.4896	-0.84856
921	CHI	f	early adult	Universitary	1.02058	6.36522	29	22.4356	35.935	0.28932	0.685796	0.024884	1550	3.45015	0.36354	1.18318	0.22614
922	CHI	f	early adult	Universitary	0.98777	7.85654	30	25.0747	39.535	0.403015	0.579121	0.017864	1162.5	1.61077	1.03839	0.12458	-0.43238
923	CHI	f	early adult	Postgraduate	0.97549	6.47247	34	25.1085	41.28	0.515656	0.462876	0.021468	1356.25	1.7109	1.02347	1.19937	-0.05709
924	CHI	f	early adult	Universitary	0.98705	7.73624	27	40.7006	39.655	0.41148	0.561548	0.026972	1356.25	-0.60273	0.91592	0.38654	-0.49289
925	CHI	m	early adult	Universitary	1.06985	6.75209	32	31.9152	47.455	0.20206	0.687396	0.110544	1743.75	0.55522	0.88254	0.03665	-1.79845
926	CHI	m	early adult	Universitary	0.9141	7.14187	36	25.1084	35.645	0.684439	0.292126	0.023435	1162.5	0.42308	0.61034	-1.2133	-1.03615
927	CHI	m	early adult	Universitary	0.971	5.5423	22	28.6988	36.11	0.47733	0.500859	0.021811	1550	2.47664	0.26209	1.10502	0.38646
928	CHI	m	early adult	Universitary	1.02266	7.39835	34	28.3677	30.66	0.200632	0.79603	0.003338	1937.5	1.28741	1.9188	0.55071	-0.15659
929	CHI	m	early adult	Universitary	0.97231	9.16638	30	26.9476	36.935	0.523904	0.451577	0.024519	1259.37	0.54689	2.0333	0.72814	-0.15501
930	CHI	f	early adult	Universitary	0.96147	8.56668	31	19.3337	28.09	0.442421	0.551134	0.006445	1162.5	-0.20475	2.01813	0.19593	0.07453
931	CHI	f	early adult	Universitary	1.01291	8.48178	31	20.5499	30.44	0.25116	0.738679	0.010161	1162.5	0.14898	1.31274	-0.98436	-0.91219
932	CHI	m	early adult	Universitary	0.993158	8.02457	29	27.1314	32.15	0.390557	0.584342	0.025101	1162.5	0.3325	0.5094	0.55188	2.15739
933	CHI	f	early adult	Postgraduate	1.0096	7.74242	31	26.853	35.245	0.280031	0.711448	0.008522	2712.49	1.68666	3.0988	0.07842	-1.59599
934	CHI	f	middle adult	Secondary	0.98804	8.92958	45	40.7372	41.245	0.400357	0.584071	0.015572	484.374	-0.546	-0.27173	-0.24596	-0.24301
935	CHI	f	early adult	Postgraduate	0.996454	7.29307	38	27.4474	30.9	0.319106	0.659824	0.02107	1937.5	1.36732	1.28348	0.05816	-1.27039
936	CHI	f	early adult	Postgraduate	0.992379	7.83974	24	21.156	36.985	0.397698	0.587488	0.014814	774.999	-0.53204	1.60012	0.40399	-0.24026
937	CHI	f	early adult	Universitary	0.94818	4.92911	30	26.5663	44.765	0.563737	0.434601	0.001662	1259.37	0.48689	0.83199	-0.37633	-0.72355
938	CHI	f	early adult	Universitary	1.0241	9.30456	33	22.7961	31.875	0.213507	0.7735	0.012993	1937.5	0.18858	2.26503	0.07664	2.40583
939	CHI	f	early adult	Secondary	1.00011	9.42532	40	21.5718	28.695	0.430098	0.517129	0.052773	678.124	-0.2275	-0.09897	-0.69124	0.28346
940	CHI	f	early adult	Universitary	0.98755	5.84389	26	20.8209	41.805	0.436462	0.557586	0.005951	1550	-1.08792	1.76007	-0.21094	-0.44674
941	CHI	f	early adult	Secondary	1.03153	5.64823	40	25.6655	26.715	0.386859	0.502154	0.110987	678.124	-0.37469	0.2657	-1.14652	-0.23045
942	CHI	m	early adult	Universitary	0.94905	8.10721	26	29.4098	31.945	0.508633	0.460546	0.03082	1937.5	-0.61121	1.4045	0.0826	-0.33585
943	CHI	m	early adult	Secondary	0.95904	7.91729	37	25.0851	45.07	0.61137	0.327943	0.060686	1162.5	0.40933	0.37993	-1.74564	-0.08191
944	CHI	m	early adult	Secondary	0.9632	6.72172	30	38.5526	31.87	0.486054	0.501096	0.012851	484.374	0.95022	-1.2849	-1.29785	-0.64389
945	CHI	f	early adult	Postgraduate	1.06571	7.23752	30	22.9483	34.295	0.30993	0.557943	0.132127	871.873	0.25011	1.13316	0.61473	-0.30235
946	CHI	m	early adult	Postgraduate	0.97536	6.86668	28	23.656	33.605	0.497837	0.463913	0.038249	2325	0.43891	2.09015	-0.84447	-1.3309
947	CHI	m	early adult	Postgraduate	0.7409	7.01521	38	26.2624	47.76	0.99998	1e-05	1e-05	1840.62	-0.11382	1.62337	1.39458	-0.0493
948	CHI	f	early adult	Universitary	0.96369	8.56518	31	24.4637	37.25	0.450165	0.544105	0.00573	871.873	-0.08229	1.90552	-0.82268	-0.82948
949	CHI	f	early adult	Secondary	0.90983	6.16524	21	24.4288	37.025	0.723419	0.270057	0.006524	678.124	-0.44985	-0.237	-0.5701	-0.36673
950	CHI	m	early adult	Universitary	1.02698	8.69259	39	25.0713	32.15	0.264097	0.714318	0.021585	1453.12	0.87174	0.50676	-1.20719	-1.30586
951	CHI	f	early adult	Postgraduate	0.98647	6.74369	36	20.7553	42.18	0.410208	0.587165	0.002626	1646.87	-0.08408	2.91945	-0.15486	-1.32003
952	CHI	m	early adult	Universitary	0.999903	8.26137	32	32.9118	43.05	0.349833	0.625701	0.024466	1259.37	-0.24367	1.23942	-0.61267	-0.41159
953	CHI	f	early adult	Universitary	1.05298	5.59272	31	35.8397	27.96	0.200154	0.705681	0.094165	1550	0.87356	2.005	-0.20348	-0.52655
954	CHI	f	early adult	Universitary	0.98191	7.84886	25	23.5634	35.16	0.423786	0.550155	0.026059	1162.5	1.88983	-1.37767	1.80706	0.63508
955	CHI	m	early adult	Universitary	0.96406	5.88774	36	24.1635	31.07	0.529334	0.438715	0.031951	1162.5	0.13372	0.3172	0.7744	0.01203
956	CHI	m	early adult	Universitary	0.7882	7.988	25	21.9976	40.625	0.948135	0.051855	1e-05	1162.5	-0.7221	0.79226	0.99118	0.47114
957	CHI	f	early adult	Secondary	0.93951	7.46732	40	30.4451	40.62	0.562118	0.421225	0.016657	678.124	0.1975	-0.64428	-0.70021	-0.08576
958	CHI	m	early adult	Secondary	0.98227	6.28594	35	32.196	38.665	0.394641	0.590104	0.015255	678.124	-0.43357	-0.46528	-0.04125	0.19903
959	CHI	m	early adult	Secondary	0.995234	6.65667	30	24.7351	43.565	0.394605	0.593601	0.011794	678.124	1.62509	0.14673	-1.49734	-1.07349
960	CHI	f	early adult	Universitary	0.992246	7.53249	34	21.0074	34.64	0.377137	0.61489	0.007972	871.873	-0.13922	0.6096	-0.12519	0.18119
961	CHI	f	early adult	Secondary	0.9061	7.76316	37	34.0479	33.695	0.675153	0.312751	0.012095	484.374	0.15045	-0.29327	-1.66552	-0.78344
962	CHI	f	early adult	Universitary	0.98283	6.19901	29	26.5502	41.64	0.350467	0.644071	0.005462	1550	0.6246	1.04716	-0.45745	-0.63586
963	CHI	f	early adult	Universitary	1.01462	8.3051	33	22.9869	36.15	0.452434	0.414332	0.133234	1937.5	0.30292	1.19374	-0.41822	-1.09902
964	CHI	f	early adult	Secondary	0.96954	6.04641	38	31.1716	31.105	0.512017	0.446104	0.041879	871.873	-0.32522	0.04151	-0.88791	-0.23159
965	CHI	f	early adult	Universitary	0.7181	9.12999	30	22.4219	36.335	0.99998	1e-05	1e-05	1356.25	-0.69181	0.61863	0.94343	0.3192
966	CHI	m	early adult	Universitary	0.8058	5.32019	33	24.9136	35.92	0.823093	0.171415	0.005492	1550	0.76172	0.88979	-0.33007	-0.29804
967	CHI	f	early adult	Universitary	1.0148	6.48789	38	23.5372	31.2	0.340256	0.6202	0.039544	968.748	0.13224	1.50523	-0.13342	-0.2567
968	CHI	m	early adult	Universitary	0.98509	8.03275	31	29.205	31.835	0.444813	0.549854	0.005333	2906.24	1.07908	2.52785	0.50929	-0.90942
969	CHI	f	early adult	Postgraduate	1.01046	6.68862	38	26.8573	37.315	0.428493	0.502402	0.069105	1937.5	-0.22102	1.98871	1.04866	-0.43331
970	CHI	f	early adult	Universitary	0.97512	6.41894	27	27.6644	29.7	0.402058	0.587256	0.010685	1453.12	1.01686	0.85731	-1.04221	-0.99935
971	CHI	f	early adult	Universitary	0.996314	7.54582	39	28.0468	31.12	0.378544	0.591845	0.029611	1065.62	0.53451	0.43568	-0.22023	-0.41314
972	CHI	f	early adult	Universitary	0.96973	7.39314	34	24.2228	40.815	0.488669	0.492719	0.018612	2906.24	0.61431	3.28313	0.17435	-0.36906
973	CHI	m	early adult	Universitary	0.98339	9.50445	29	34.6914	38.81	0.463152	0.499192	0.037657	1937.5	1.21486	1.08985	-1.9028	-1.93224
974	CHI	m	early adult	Postgraduate	0.93726	8.06486	35	24.116	32.32	0.657035	0.341912	0.001053	1162.5	0.33666	1.40503	0.2879	0.31078
975	CHI	f	early adult	Postgraduate	1.03529	6.9911	35	26.0365	29.2	0.197349	0.78646	0.016192	3099.99	0.42209	3.16513	0.61281	-0.49832
976	CHI	m	early adult	Postgraduate	1.01667	6.61212	35	21.9091	28.48	0.305659	0.680779	0.013561	1259.37	-0.22961	0.79005	1.26864	-0.21716
977	CHI	m	early adult	Universitary	0.97598	6.90249	40	27.9768	40.915	0.457923	0.504343	0.037734	1550	-0.24641	1.87937	-1.12006	-0.94485
978	CHI	m	early adult	Secondary	0.9888	5.82271	21	24.2215	32.82	0.442699	0.526622	0.030679	774.999	0.7494	-0.09059	-3.86264	2.20049
979	CHI	f	early adult	Secondary	0.7309	11.0182	35	22.8725	37.895	0.99998	1e-05	1e-05	871.873	-1.62632	0.5814	-0.87349	-0.73293
980	CHI	f	early adult	Universitary	0.97357	8.07043	29	19.9481	37.04	0.472838	0.511127	0.016034	1162.5	1.05902	0.287	0.21703	0.02967
981	CHI	f	early adult	Universitary	0.748	7.29204	35	24.3879	43.185	0.999972	1.8e-05	1e-05	1937.5	-0.53841	0.91205	0.66026	-0.00516
982	CHI	m	early adult	Secondary	0.98075	5.11181	21	27.128	28.13	0.437785	0.551218	0.010996	774.999	-0.54136	-0.50938	-0.46184	2.18709
983	CHI	f	middle adult	Secondary	0.91967	7.3698	44	27.8614	38.92	0.709887	0.286791	0.003322	871.873	-0.70389	0.05784	-1.39644	-0.05966
984	CHI	m	early adult	Universitary	0.8197	7.28638	31	24.1764	42.44	0.92121	0.07878	1e-05	1743.75	-0.25738	1.79918	-0.99697	-0.55777
985	CHI	m	early adult	Secondary	0.95664	7.53801	23	26.0986	56.31	0.539468	0.417286	0.043246	581.249	0.1536	0.66059	-1.83027	-1.21517
986	CHI	m	early adult	Secondary	1.00817	8.55338	26	25.0692	37.125	0.360606	0.624324	0.015069	678.124	-1.03843	-0.19792	-0.40577	-0.1078
987	CHI	m	early adult	Universitary	1.02396	7.92513	38	27.586	32.705	0.249407	0.737216	0.013377	1937.5	0.4265	1.50495	-0.0973	0.05005
988	CHI	f	early adult	Universitary	0.98818	6.68947	26	29.2813	33.875	0.429873	0.556212	0.013916	678.124	1.83724	-0.90648	-0.04464	2.91132
989	CHI	f	early adult	Universitary	1.03113	7.00957	26	23.3355	33.67	0.40611	0.505124	0.088765	1162.5	1.62361	0.48275	-0.5915	-0.68954
990	CHI	f	early adult	Secondary	0.991695	8.16076	31	36.9863	41.49	0.508277	0.438083	0.05364	484.374	-0.76561	-0.65825	0.19886	0.35342
991	CHI	f	early adult	Secondary	0.98334	6.67454	40	26.4236	34.42	0.439415	0.543223	0.017362	774.999	1.30783	-1.25773	-1.6585	-1.20729
992	CHI	f	early adult	Universitary	0.8524	7.71546	22	29.8167	42.85	0.812205	0.187785	1e-05	968.748	0.1492	0.86375	-0.87221	-0.82623
993	CHI	f	early adult	Secondary	0.96409	8.21427	25	26.3166	34.945	0.505383	0.464152	0.030465	968.748	-0.23721	0.16507	-0.92398	-0.43135
994	CHI	m	early adult	Universitary	0.90385	8.42444	34	29.8677	31.065	0.756611	0.236675	0.006714	1259.37	0.63567	0.53284	-0.26401	-0.36582
995	CHI	m	early adult	Universitary	0.97988	7.55977	27	26.6531	22.47	0.43395	0.549922	0.016127	968.748	0.01719	0.04188	0.94949	-0.12637
996	CHI	f	early adult	Secondary	0.96156	10.5531	28	21.5992	27.885	0.494055	0.472425	0.033519	678.124	1.02115	-0.58854	-1.97372	1.57596
997	CHI	f	early adult	Secondary	1.00693	6.63598	40	22.9644	29.815	0.278097	0.70323	0.018673	871.873	-0.06795	-0.10602	-0.74434	0.13128
998	CHI	f	early adult	Universitary	0.98256	7.29838	26	20.0472	30.18	0.456212	0.511481	0.032306	871.873	-0.45744	1.23221	-1.28674	-0.79163
999	CHI	f	early adult	Secondary	0.93498	8.14623	39	24.9812	34.315	0.663549	0.318349	0.018102	774.999	-0.78002	0.20259	-0.90252	0.11112
1000	CHI	m	early adult	Secondary	0.96603	5.50711	34	34.9509	37.365	0.492136	0.493289	0.014575	678.124	-1.0057	0.0762	-0.21283	0.15891
1001	CHI	m	early adult	Universitary	0.97412	8.79961	30	38.3362	28.33	0.469418	0.510218	0.020364	1550	-0.52491	0.95725	0.57597	-0.10672
1002	CHI	m	early adult	Universitary	0.96507	7.18374	24	26.5962	33.755	0.471554	0.521734	0.006713	1259.37	1.94843	-0.97459	-0.87556	-2.80781
1003	CHI	f	early adult	Secondary	0.7629	8.63057	33	18.1496	36.05	0.999971	1.9e-05	1e-05	774.999	-0.53726	-0.24295	-0.51353	-0.20101
1004	CHI	m	early adult	Secondary	0.98093	7.96576	31	21.9806	26.4	0.454315	0.522106	0.023579	678.124	0.3417	0.31197	-3.0409	0.67639
1005	CHI	f	early adult	Postgraduate	1.01852	6.35622	31	21.2093	42.95	0.367827	0.56193	0.070243	3874.99	1.71857	3.60019	0.50214	-0.95961
1006	CHI	f	early adult	Postgraduate	1.04284	8.97842	35	25.7333	29.44	0.36537	0.568346	0.066284	2906.24	0.72167	3.42164	0.59848	-0.62671
1007	CHI	f	early adult	Secondary	0.97356	7.95838	22	20.1772	33.53	0.466808	0.512724	0.020468	774.999	0.18011	-0.01879	-1.31108	1.94069
1008	CHI	f	early adult	Secondary	1.01473	9.42311	32	32.699	31.595	0.3109	0.668566	0.020534	871.873	0.66019	0.18239	-1.61064	-1.0026
1009	CHI	f	early adult	Universitary	1.01771	7.02367	28	20.3663	25.735	0.230184	0.759711	0.010105	2906.24	1.25786	2.68585	-0.55146	-1.18228
1010	CHI	f	early adult	Postgraduate	0.95498	7.07267	30	24.852	32.43	0.521458	0.471254	0.007287	1259.37	0.04127	1.53289	0.79043	-1.51043
1011	CHI	m	early adult	Universitary	0.9536	6.71166	27	27.8219	37.04	0.554138	0.428609	0.017253	1356.25	-0.37892	1.5119	-0.62788	-0.30383
1012	CHI	f	early adult	Universitary	0.97301	7.31572	26	22.4512	35.89	0.446204	0.533908	0.019888	1259.37	-0.03876	1.01596	0.21074	0.21627
1013	CHI	f	early adult	Secondary	0.93737	6.85154	28	24.9199	36.42	0.555381	0.439725	0.004894	968.748	0.3406	0.27223	-0.99854	-0.61337
1014	CHI	f	early adult	Universitary	0.995371	9.83382	28	38.4599	34.625	0.426353	0.553458	0.020189	968.748	-0.08945	0.05023	0.86011	-0.09594
1015	CHI	f	early adult	Universitary	0.995497	6.62238	29	32.7294	38.645	0.414001	0.56996	0.01604	968.748	0.56529	0.62465	-0.84953	-1.08294
1016	CHI	f	early adult	Universitary	0.97605	6.24738	27	24.471	34.65	0.452339	0.5307	0.016961	871.873	-1.12409	0.90755	-0.17498	2.06813
1017	CHI	f	early adult	Universitary	1.01606	8.59273	24	24.8651	37.04	0.443256	0.48692	0.069824	1259.37	1.10748	2.07067	-0.24091	1.49909
1018	CHI	f	early adult	Universitary	0.96426	9.83825	26	22.1386	45.34	0.492073	0.480979	0.026948	968.748	-0.85795	0.53921	-0.12681	-0.42112
1019	CHI	m	early adult	Secondary	0.97206	7.22746	27	26.9439	25.55	0.455703	0.536016	0.008281	678.124	-0.08265	-0.44077	-0.7453	-0.71677
1020	CHI	f	early adult	Universitary	0.97687	7.33497	37	26.7698	24.455	0.419219	0.564928	0.015853	1550	1.06755	0.72088	-0.79433	-1.24745
1021	CHI	f	early adult	Secondary	0.94501	6.31376	34	32.8552	26.805	0.500246	0.496967	0.002787	387.499	0.03698	0.36956	-1.23264	0.57
1022	CHI	f	early adult	Postgraduate	0.8947	6.9804	30	23.2629	34.92	0.42871	0.543171	0.028119	1937.5	-0.13471	2.11955	0.19681	-0.64146
1023	CHI	f	early adult	Universitary	0.97675	7.14554	33	20.7886	36.3	0.42592	0.547968	0.026112	1937.5	-0.41565	1.45678	0.1643	0.00854
1024	CHI	m	early adult	Secondary	1.00191	6.66475	32	30.3019	31.33	0.374709	0.590765	0.034526	1259.37	-0.04264	-0.20235	0.16801	0.03008
1025	CHI	f	early adult	Postgraduate	0.8162	5.7754	32	30.4994	35.095	0.908337	0.091653	1e-05	1937.5	0.02426	1.81052	1.91594	0.13286
1026	CHI	m	early adult	Postgraduate	1.02947	6.35224	37	25.032	28.46	0.404823	0.571656	0.023521	2906.24	1.07116	3.10616	0.70488	2.01653
1027	CHI	f	early adult	Secondary	1.00999	6.10532	32	39.2418	32.59	0.401577	0.54116	0.057262	968.748	0.70915	0.49878	-2.17736	-1.57954
1028	CHI	f	early adult	Universitary	1.00117	7.15675	29	21.8436	26.1	0.386706	0.590686	0.022608	1065.62	0.13207	0.71915	-0.88634	1.91081
1029	CHI	m	early adult	Universitary	0.97522	6.55289	23	26.454	34.845	0.456937	0.507007	0.036055	968.748	-0.25193	0.86161	-1.23568	-0.65772
1030	CHI	m	early adult	Universitary	1.00175	8.42682	30	32.813	25.635	0.313773	0.6746	0.011627	1065.62	-1.4072	1.52208	-0.65574	-0.99163
1031	CHI	f	early adult	Postgraduate	0.96181	6.4751	34	31.3122	36.42	0.508301	0.479931	0.011768	1162.5	-0.15473	2.02325	0.17048	-0.188
1032	CHI	m	early adult	Universitary	0.99949	7.01155	26	25.1487	28.25	0.362559	0.594897	0.042543	1453.12	-0.08118	1.16872	-0.46806	1.92267
1033	CHI	m	early adult	Universitary	0.728	7.60206	23	22.9353	38.59	0.99998	1e-05	1e-05	1453.12	-0.66432	1.44368	-0.07299	1.4671
1034	CHI	m	early adult	Secondary	0.97901	7.54353	39	24.968	23.385	0.441443	0.533784	0.024772	1065.62	-0.34918	-0.23222	0.08785	0.27438
1035	CHI	f	early adult	Universitary	0.992453	7.04558	38	22.1975	28.66	0.436304	0.54363	0.020066	1259.37	-0.39068	1.31675	-0.26929	-0.08177
1036	CHI	f	early adult	Postgraduate	0.96114	6.44526	29	29.407	43.105	0.501128	0.480774	0.018097	2906.24	0.41916	3.23504	0.31039	-1.14606
1037	CHI	f	early adult	Universitary	0.93344	10.3682	29	28.0052	33.395	0.613946	0.365439	0.020615	1550	-0.6868	1.46224	0.60038	-0.15287
1038	CHI	m	early adult	Universitary	1.02143	7.54191	31	27.33	23.505	0.419505	0.480574	0.099921	1937.5	0.09227	1.89558	-1.14577	-1.30549
1039	CHI	f	early adult	Universitary	0.9855	5.71687	30	33.7768	33.93	0.440768	0.540203	0.019029	1937.5	1.05681	1.26085	-0.25705	-0.71535
1040	CHI	f	early adult	Universitary	1.02778	6.88472	33	26.7505	39.57	0.182795	0.813056	0.004149	1937.5	1.55193	2.03578	-0.14401	-0.80661
1041	COL	m	early adult	Universitary	1.03626	6.77934	35	24.228	35.66	0.27227	0.72772	1e-05	418.196	-0.94356	0.0172	0.7707	0.38634
1042	COL	m	early adult	Secondary	1.04098	6.55261	22	23.445	30.38	0.257942	0.674214	0.067845	270.259	-1.50541	-0.20223	0.88825	0.65188
1043	COL	f	early adult	Secondary	1.04998	7.318	26	21.8185	38.3	0.299631	0.572927	0.127442	270.259	-0.74759	-0.83684	0.37794	0.55121
1044	COL	m	early adult	Postgraduate	1.04063	6.99281	33	36.6348	30.025	0.206758	0.734733	0.058509	1097.76	0.68113	0.52091	0.53451	-0.64624
1045	COL	m	early adult	Universitary	1.02059	6.07343	22	25.1846	35.7	0.228397	0.749788	0.021815	784.117	-0.01925	-0.25776	0.758	-0.04853
1046	COL	m	early adult	Universitary	1.00141	7.49401	32	24.6356	40.91	0.366625	0.596255	0.03712	1045.49	-0.52001	0.7723	0.31926	0.46688
1047	COL	m	early adult	Secondary	1.0009	7.78138	23	23.9466	32	0.307164	0.651765	0.041072	522.745	-0.76138	-0.63199	0.19567	0.34562
1048	COL	f	early adult	Universitary	1.03817	6.24552	27	24.8033	34.76	0.261164	0.686977	0.051858	940.94	0.68989	-0.15785	-0.1977	-0.40251
1049	COL	m	early adult	Universitary	0.997585	5.92458	38	26.2709	34	0.315489	0.664174	0.020338	540.518	-0.60324	-0.14814	0.54147	0.07309
1050	COL	m	early adult	Universitary	1.02602	6.96509	25	25.9981	35.99	0.335332	0.56762	0.097048	522.745	-0.49218	-0.0068	0.42894	2.41211
1051	COL	f	early adult	Postgraduate	1.08802	9.45355	28	18.9873	33.965	0.225768	0.583409	0.190823	940.94	-0.15752	1.59441	1.28907	0.56408
1052	COL	f	early adult	Universitary	1.05004	5.7085	27	26.9531	35.035	0.29895	0.56969	0.13136	1463.68	0.09375	0.8009	1.19108	0.11653
1053	COL	f	early adult	Universitary	1.04199	6.13125	28	20.5276	30.78	0.112126	0.85526	0.032614	627.294	0.71614	-0.94236	1.97381	-1.12808
1054	COL	m	early adult	Universitary	1.0402	6.44619	28	21.9276	31.84	0.200323	0.748272	0.051405	1045.49	-0.72609	0.40599	0.96925	0.38245
1055	COL	m	early adult	Universitary	1.03509	7.92419	28	22.9997	30.065	0.344822	0.531538	0.123639	575.019	0.90559	-2.02283	2.82723	0.06046
1056	COL	f	early adult	Universitary	1.00838	6.62629	24	21.4224	29.5	0.339183	0.634437	0.026381	104.549	-0.2668	-0.44003	1.20338	0.22512
1057	COL	f	early adult	Postgraduate	1.01581	7.89713	28	23.5433	27.94	0.261332	0.708747	0.029921	784.117	0.37388	0.69439	0.70634	-0.00188
1058	COL	f	early adult	Universitary	1.02507	6.06485	29	22.2905	31.25	0.159643	0.840347	1e-05	784.117	0.58857	0.66409	1.40351	0.29215
1059	COL	f	early adult	Universitary	1.01405	6.10675	29	25.4285	32.525	0.292758	0.672095	0.035147	418.196	0.38714	-0.36367	0.388	-1.13314
1060	COL	f	early adult	Universitary	0.99047	6.97429	28	29.1228	30.225	0.375278	0.5755	0.049223	784.117	-0.07786	0.41581	1.3355	0.36678
1061	COL	f	young adult	Secondary	1.04132	5.70639	19	16.9969	37.265	0.280157	0.627773	0.09207	26.1372	-1.40142	-0.50566	0.83496	0.64971
1062	COL	m	early adult	Postgraduate	1.00838	6.51958	27	28.0539	26.405	0.329592	0.632659	0.037749	784.117	0.49246	0.97118	1.96547	-0.06129
1063	COL	f	early adult	Secondary	0.97755	5.92711	24	25.8545	39.45	0.430542	0.548028	0.02143	104.549	0.39246	-0.68378	-0.47145	0.07643
1064	COL	m	early adult	Universitary	1.0364	6.6813	24	21.8787	34.18	0.06575	0.921506	0.012744	540.518	1.3605	0.14462	0.09306	1.6001
1065	COL	m	early adult	Universitary	1.0545	4.60269	23	24.8801	35.355	0.319281	0.506837	0.173882	627.294	-0.95206	0.4058	1.35633	0.66379
1066	COL	f	early adult	Secondary	1.00432	7.83751	23	25.2243	32.545	0.238608	0.752813	0.008579	41.8196	0.44864	-1.73752	0.34791	-0.05526
1067	COL	f	early adult	Postgraduate	1.03193	7.29874	26	25.1941	32.25	0.177248	0.787307	0.035444	1463.68	-0.17491	0.96665	1.62015	0.18828
1068	COL	m	early adult	Secondary	1.00646	5.38904	28	25.9339	29.235	0.459996	0.444384	0.095621	269.736	0.06494	-1.3457	0.34287	0.09418
1069	COL	f	early adult	Universitary	1.07	6.95671	24	30.9775	38.9	0.271287	0.576639	0.152074	1045.49	-0.27912	0.28105	1.243	0.35686
1070	COL	f	early adult	Secondary	1.01144	6.03537	26	22.8796	32.995	0.368805	0.564198	0.066997	104.549	-0.02293	-1.55263	-0.28131	-0.19782
1071	COL	m	early adult	Universitary	1.0527	6.82947	25	24.9824	31.04	0.180471	0.737823	0.081705	418.196	-0.21836	0.89872	1.89245	0.85737
1072	COL	m	early adult	Secondary	1.04435	5.76455	23	22.5565	39.145	0.206472	0.704807	0.088721	104.549	-0.13916	-0.87839	0.51504	0.49625
1073	COL	m	early adult	Postgraduate	1.01349	6.4923	25	19.3652	34.95	0.406411	0.50327	0.090319	1568.23	0.21727	1.28037	0.47082	1.27819
1074	COL	f	early adult	Secondary	1.0154	6.33754	21	21.7862	35.925	0.394799	0.51005	0.095151	52.2745	-0.58927	-1.35788	1.40632	-0.10617
1075	COL	f	young adult	Secondary	1.02967	6.32603	19	20.4136	38.365	0.295815	0.620569	0.083617	78.4117	-0.49081	-1.18184	-0.02307	0.20859
1076	COL	f	young adult	Secondary	1.03725	5.56494	19	17.3694	34.53	0.21113	0.757465	0.031405	52.2745	-0.79124	-0.90205	0.79221	0.88957
1077	COL	f	early adult	Postgraduate	1.02475	7.38069	28	22.5367	42.12	0.386364	0.494214	0.119422	784.117	-0.23371	0.45324	2.29245	-0.96138
1078	COL	m	early adult	Postgraduate	1.02522	6.51228	27	23.1895	35.86	0.282318	0.629494	0.088188	1618.42	0.0407	0.53798	2.75675	-2.07063
1079	COL	f	early adult	Postgraduate	1.02895	5.70275	34	17.8207	35.085	0.201786	0.761056	0.037158	1045.49	-0.48064	0.77338	1.08165	-0.09252
1080	COL	m	early adult	Secondary	1.02984	6.17329	21	20.9311	33.675	0.202226	0.771761	0.026012	188.188	0.66867	-0.92173	1.39522	-0.59638
1081	COL	f	early adult	Secondary	1.03812	6.56843	24	21.5655	40.71	0.247377	0.713276	0.039347	270.259	-0.28259	-1.22551	0.12188	0.15012
1082	COL	f	early adult	Secondary	1.02497	5.71127	22	24.206	38.41	0.296683	0.640736	0.062581	156.823	-0.39506	-1.16006	1.34157	-0.55382
1083	COL	m	early adult	Universitary	1.03546	6.12721	29	22.487	37.43	0.313845	0.56651	0.119645	261.372	0.11634	-1.22312	2.38717	1.571
1084	COL	m	early adult	Secondary	0.993258	6.81341	22	26.0084	35.81	0.398867	0.564451	0.036683	418.196	-1.05085	-0.48981	0.62131	0.74857
1085	COL	f	young adult	Secondary	0.99754	5.71135	20	21.446	30.79	0.39733	0.58335	0.01932	141.141	-0.71488	-0.63774	0.84657	0.76836
1086	COL	m	early adult	Universitary	1.04224	5.72522	28	22.2167	32.075	0.247498	0.688521	0.06398	104.549	-0.24083	-1.00166	2.69657	-1.3394
1087	COL	m	early adult	Universitary	1.01401	6.77504	37	28.318	36.085	0.386201	0.505649	0.10815	784.117	-0.24573	-0.39377	1.78216	-0.55445
1088	COL	f	young adult	Secondary	1.01679	6.072	18	22.6555	33.21	0.302459	0.633074	0.064466	88.8666	-0.28054	-1.151	0.82866	-0.71704
1089	COL	f	early adult	Secondary	1.02753	6.85814	22	24.467	36.64	0.234879	0.725172	0.039949	78.4117	0.18043	-1.79602	0.1881	-0.06114
1090	COL	m	early adult	Universitary	1.03054	6.30023	33	25.8699	29.82	0.24173	0.695208	0.063062	836.391	0.3099	-0.81971	2.24382	0.68663
1091	COL	m	early adult	Secondary	1.05799	5.94071	21	28.7987	37.63	0.385472	0.341745	0.272783	104.549	-0.32702	-0.3714	1.09788	0.91181
1092	COL	f	early adult	Universitary	1.01063	5.95602	31	22.9336	33.72	0.325109	0.638321	0.03657	1568.23	-0.00928	0.88009	1.73252	-0.90271
1093	COL	f	early adult	Postgraduate	1.00703	6.44231	34	22.9424	34.275	0.277073	0.696135	0.026792	1202.31	-0.38356	0.95952	1.51757	0.20001
1094	COL	m	young adult	Secondary	1.03888	5.38976	20	20.0746	35.67	0.254015	0.63043	0.115555	52.2745	0.62268	-0.48355	3.06641	-0.06965
1095	COL	m	young adult	Secondary	1.07175	7.46173	18	25.1387	35.315	0.329858	0.446056	0.224086	62.7294	1.31935	-1.2036	4.33956	0.78753
1096	COL	f	early adult	Universitary	1.06709	6.7697	28	21.0676	35.68	0.280084	0.57144	0.148476	784.117	-0.59312	0.20491	1.16846	0.61492
1097	COL	m	early adult	Universitary	1.02226	4.73795	27	30.8631	31.18	0.310859	0.637248	0.051893	522.745	-0.50142	-0.20562	1.42358	-0.60046
1098	COL	m	early adult	Secondary	1.03533	5.16072	22	28.3111	28.37	0.207257	0.740574	0.052169	250.917	-0.32168	-1.25076	0.19538	0.27241
1099	COL	m	early adult	Secondary	0.991869	4.96243	26	26.3002	40.425	0.453288	0.465385	0.081328	250.917	-0.71309	-1.02641	1.41916	-0.36613
1100	COL	m	early adult	Secondary	1.03235	5.40323	27	25.2175	36.72	0.29031	0.662789	0.046901	104.549	-0.47051	-0.68823	-0.49316	0.4633
1101	COL	f	early adult	Universitary	1.04102	4.8908	23	18.6907	37.415	0.304307	0.607495	0.088197	156.823	0.23611	-0.00786	0.24456	0.24024
1102	COL	m	young adult	Secondary	0.998936	4.37329	20	28.249	35.68	0.338925	0.640158	0.020917	313.647	0.80374	0.1109	1.3565	0.47233
1103	COL	f	early adult	Secondary	1.03612	6.64815	23	25.3653	31.02	0.173453	0.798937	0.02761	78.4117	0.26403	-1.71731	0.05031	-0.1248
1104	COL	f	young adult	Secondary	1.05879	6.0874	19	19.5712	41.585	0.2134	0.710784	0.075815	104.549	2.10064	-3.03687	0.11319	0.37976
1105	COL	m	early adult	Postgraduate	1.04836	6.00403	34	25.4012	30.745	0.160097	0.789374	0.050529	1568.23	0.82976	0.4511	2.73877	-2.31931
1106	COL	f	early adult	Secondary	1.02184	5.35386	23	21.4423	34.54	0.358609	0.606801	0.03459	52.2745	-0.51331	-1.11578	0.37525	0.5079
1107	COL	f	early adult	Secondary	1.03438	6.89009	34	17.5974	33.13	0.32254	0.598023	0.079437	130.686	-0.14498	-1.37303	0.27498	-1.0151
1108	COL	f	young adult	Secondary	1.05761	5.92169	19	20.0029	42.18	0.260073	0.63831	0.101617	52.2745	-0.42284	-0.81469	0.4597	0.65086
1109	COL	f	young adult	Secondary	1.01766	8.0449	18	18.3968	35.955	0.234284	0.722218	0.043498	62.7294	-0.58182	-1.08827	0.21311	0.41785
1110	COL	m	young adult	Secondary	1.1118	6.21929	18	27.6232	40.4	0.19677	0.574637	0.228593	104.549	0.07612	-1.74608	0.88299	-0.97029
1111	COL	m	early adult	Secondary	1.02857	7.33857	29	18.2672	30.58	0.348468	0.519919	0.131614	156.823	-2.10455	0.25911	-1.00736	-0.6844
1112	COL	m	early adult	Universitary	1.01634	5.72423	30	26.8568	51.44	0.353129	0.598174	0.048697	522.745	1.51664	0.11475	0.23798	-0.48962
1113	COL	m	young adult	Secondary	1.1423	5.92657	20	24.4534	54.41	0.124474	0.100672	0.774854	209.098	-0.39604	-0.89052	-0.23715	0.08843
1114	COL	m	young adult	Secondary	1.03074	5.84783	20	26.049	26.45	0.122298	0.873703	0.003999	104.549	0.83905	-0.58311	-0.01205	0.31836
1115	COL	f	early adult	Secondary	1.02988	4.7934	28	20.1691	43.18	0.419656	0.379611	0.200733	266.6	0.20546	-0.53381	0.4844	0.30805
1116	COL	m	early adult	Universitary	1.04062	7.78459	40	18.6532	33.37	0.148432	0.825109	0.026459	522.745	0.4187	-0.29727	1.98895	-0.69307
1117	COL	m	early adult	Secondary	1.06535	5.26758	23	23.9872	34.245	0.255215	0.5449	0.199886	104.549	-0.22962	-1.17948	0.43059	0.35329
1118	COL	f	early adult	Secondary	1.02277	5.72144	33	21.2286	29.67	0.251867	0.686656	0.061477	807.64	0.03727	-1.16749	-0.66398	-0.51656
1119	COL	f	early adult	Universitary	1.04057	5.24295	29	20.9511	34.485	0.214691	0.668621	0.116688	679.568	-0.63553	0.01922	0.92608	0.40507
1120	COL	m	early adult	Postgraduate	1.0338	4.97292	38	26.9366	27.19	0.194615	0.78315	0.022235	1568.23	1.10063	1.37603	3.18142	-0.57453
1121	COL	f	young adult	Secondary	1.1648	6.65916	18	19.9697	53.52	0.146189	0.273964	0.579847	313.647	-0.47653	0.0544	1.46941	1.00459
1122	COL	f	early adult	Universitary	1.00195	6.445	26	21.7617	29.545	0.36904	0.590422	0.040537	1045.49	-0.3773	0.57731	1.0329	0.43773
1123	COL	f	early adult	Universitary	1.0232	7.18294	26	20.4614	30.025	0.278868	0.680613	0.040519	1045.49	0.25899	0.09751	0.74713	-0.0769
1124	COL	m	early adult	Secondary	1.08036	5.22458	22	23.6404	36.605	0.206886	0.604298	0.188816	125.459	-1.44818	-0.57892	0.45857	0.51555
1125	COL	f	early adult	Secondary	1.05014	5.77567	23	20.8976	34.815	0.288396	0.580622	0.130982	104.549	0.17708	-1.57142	1.06946	-0.85832
1126	COL	f	early adult	Universitary	1.02307	5.90999	25	27.7435	28.72	0.278807	0.685971	0.035222	784.117	0.79174	-0.83178	1.06584	-0.34948
1127	COL	f	early adult	Postgraduate	1.02159	7.25419	34	23.7807	31.42	0.30587	0.673665	0.020466	784.117	-0.05152	0.67158	2.61899	-0.51999
1128	COL	f	early adult	Universitary	1.03543	6.94567	25	25.643	31.21	0.272112	0.691199	0.036689	940.94	-0.25066	0.36614	1.00459	0.34627
1129	COL	f	early adult	Universitary	0.96107	5.24888	24	23.6265	35.765	0.483293	0.502358	0.014349	1045.49	-0.26974	0.29948	1.39396	-0.10896
1130	COL	f	early adult	Secondary	1.05558	6.28988	25	22.4609	33.315	0.27837	0.607377	0.114253	78.4117	-0.19244	-1.40923	0.46039	0.43131
1131	COL	f	early adult	Secondary	1.05639	6.38789	30	26.0548	37.405	0.312177	0.497488	0.190335	365.921	-0.77868	-0.7393	0.2087	0.37753
1132	COL	f	early adult	Universitary	1.07805	6.63375	25	23.2058	34.365	0.317068	0.496181	0.186751	1045.49	0.16011	0.93781	-0.40163	-0.33735
1133	COL	f	early adult	Universitary	1.01483	7.15373	24	23.0841	35.675	0.354101	0.566965	0.078934	52.2745	-0.06911	-0.64437	1.06988	0.33155
1134	COL	f	early adult	Universitary	1.04716	5.74896	24	27.2007	40.76	0.364487	0.44782	0.187693	731.842	-0.10235	-0.3508	0.79036	0.14215
1135	COL	f	young adult	Secondary	1.032	5.4779	18	20.1488	35.77	0.265525	0.616737	0.117738	52.2745	0.77588	-1.36549	0.23068	-0.13686
1136	COL	f	young adult	Secondary	0.999039	5.14747	20	22.1303	30.145	0.167681	0.758138	0.074181	52.2745	0.42433	-2.05651	0.75639	-0.97201
1137	COL	m	early adult	Postgraduate	1.0597	5.9225	27	27.3973	34.43	0.325199	0.490071	0.18473	1045.49	2.2169	-0.33844	1.21152	2.98227
1138	COL	f	early adult	Universitary	1.01522	5.27331	27	19.1241	34.68	0.242137	0.71324	0.044622	538.427	-0.64385	-0.08059	0.97439	0.37291
1139	COL	f	early adult	Secondary	1.03777	4.71966	21	21.2718	35.365	0.277647	0.645309	0.077045	156.823	-0.30588	-1.04264	0.6977	0.48783
1140	COL	f	early adult	Universitary	1.05111	5.30444	25	28.6758	40.255	0.300603	0.562469	0.136928	731.842	-0.5749	0.09379	1.03878	0.21096
1141	COL	f	early adult	Universitary	1.01186	5.10475	27	22.6468	34.075	0.345748	0.592007	0.062245	1568.23	-0.50812	0.4542	1.85526	-0.63619
1142	COL	f	early adult	Universitary	1.00685	5.61048	26	23.1148	30.06	0.301088	0.669518	0.029394	1621.55	0.39769	0.99438	0.12284	-0.05787
1143	COL	f	early adult	Universitary	1.04466	4.62127	26	25.4709	33.055	0.293581	0.601026	0.105393	1045.49	1.01603	-0.27875	1.71486	1.46344
1144	COL	m	early adult	Postgraduate	1.03354	5.74781	31	35.6722	30.465	0.216176	0.736072	0.047752	1672.78	0.18371	1.51997	1.75586	0.01113
1145	COL	f	early adult	Postgraduate	1.04582	5.51074	31	25.0529	32.63	0.299415	0.59857	0.102015	2090.98	0.22985	1.80612	1.72111	-0.07398
1146	COL	m	early adult	Universitary	1.05553	5.8191	26	20.2335	33.02	0.343615	0.451424	0.204961	522.745	-0.18313	-0.6351	0.4396	0.07076
1147	COL	f	early adult	Universitary	1.06378	5.78943	26	20.8899	30.96	0.259085	0.582103	0.158812	522.745	-0.15705	0.12014	1.13601	0.40015
1148	COL	f	early adult	Universitary	1.03272	6.28528	32	23.1524	32.305	0.298379	0.646886	0.054736	1306.86	0.70752	-0.58849	0.41983	-0.53597
1149	COL	f	early adult	Universitary	1.03655	5.43408	31	27.7354	33.555	0.325377	0.553267	0.121356	784.117	-0.73287	0.03035	1.83893	-0.77456
1150	COL	m	early adult	Secondary	1.09688	5.09522	21	24.079	41	0.297717	0.364213	0.33807	313.647	-0.75474	-0.44315	0.25308	2.65285
1151	COL	m	early adult	Universitary	1.03434	6.34095	24	18.2919	27.665	0.20964	0.748228	0.042132	784.117	0.20819	-0.50169	0.48613	-0.36734
1152	COL	m	early adult	Secondary	1.04834	5.5681	21	25.5496	38.375	0.328179	0.543941	0.127881	261.372	-1.22239	-0.6308	0.4645	0.93349
1153	COL	m	early adult	Universitary	1.04378	6.09863	33	24.406	28.165	0.194153	0.753641	0.052207	784.117	0.68008	-0.32852	2.7342	1.37491
1154	COL	f	early adult	Postgraduate	1.02852	5.53762	32	20.534	31.465	0.055876	0.944114	1e-05	1306.86	0.18304	1.31093	2.50623	-1.06536
1155	COL	m	early adult	Postgraduate	0.995822	4.91103	31	27.0778	33.38	0.376459	0.605787	0.017755	2090.98	0.3783	1.99518	1.87768	-0.23959
1156	COL	f	early adult	Secondary	1.03642	6.07652	23	24.1396	33.92	0.257254	0.673018	0.069728	104.549	0.02754	-1.40817	0.05024	-0.02299
1157	COL	f	early adult	Postgraduate	1.05583	5.94346	35	20.6443	25.245	0.127362	0.800766	0.071872	1725.06	0.69271	1.68041	1.84572	0.14093
1158	COL	m	early adult	Universitary	0.97372	5.71592	24	26.9172	30.8	0.441264	0.546654	0.012081	1351.29	-0.5528	1.22546	1.60057	0.24911
1159	COL	m	early adult	Postgraduate	1.07624	5.54891	33	28.2765	29.7	0.3022	0.474945	0.222855	3136.47	0.32824	3.04874	1.8964	0.04506
1160	COL	f	early adult	Universitary	1.0257	3.86219	25	23.0301	31.825	0.294159	0.627602	0.07824	1045.49	-0.15632	0.84843	1.60184	0.65746
1161	COL	f	early adult	Universitary	1.02123	5.86218	24	22.0433	29.905	0.256857	0.693332	0.049811	324.102	1.68837	-0.66582	1.38874	-0.46644
1162	COL	f	early adult	Secondary	0.991531	4.85361	22	19.8364	30.19	0.33283	0.642277	0.024893	115.004	-0.76825	-0.68582	0.99383	0.83654
1163	COL	f	early adult	Secondary	1.02939	4.69271	25	21.7461	34.445	0.2399	0.703671	0.056429	182.961	-0.68206	-0.39388	-0.19122	0.70526
1164	COL	f	early adult	Secondary	1.05297	5.03857	24	25.8889	40.96	0.308624	0.42918	0.262196	52.2745	-0.12085	-1.47226	0.18345	-0.04083
1165	COL	f	early adult	Universitary	1.0534	5.03289	26	21.5916	29.95	0.19614	0.72823	0.07563	679.568	0.53891	0.48164	1.12455	0.14319
1166	COL	f	early adult	Universitary	1.02728	7.49554	26	18.3732	27.325	0.18689	0.789638	0.023471	679.568	-0.07774	-0.61675	0.30878	-0.21812
1167	COL	f	early adult	Universitary	1.00535	6.32044	32	22.0267	35.72	0.337805	0.645523	0.016672	1254.59	-0.87942	0.66509	1.05937	0.10939
1168	COL	f	early adult	Secondary	1.07143	6.06929	23	24.3001	31.46	0.222852	0.649217	0.127931	235.235	0.15639	-2.27095	2.40509	0.55208
1169	COL	f	young adult	Secondary	0.90789	5.72069	19	25.6731	35.26	0.655506	0.332015	0.012478	292.737	-0.02022	-1.04588	0.7095	0.37708
1170	COL	f	young adult	Secondary	1.02228	5.56634	18	21.7629	34.985	0.213624	0.770329	0.016047	104.549	-1.0927	-0.70119	0.61079	0.87329
1171	COL	m	young adult	Secondary	1.03092	6.32758	18	21.1944	32.86	0.315268	0.619624	0.065108	270.259	-1.0255	-0.73737	0.31827	0.69519
1172	COL	f	young adult	Secondary	1.04907	5.14361	19	22.624	38.22	0.263574	0.60971	0.126716	156.823	0.335	-2.38136	0.97023	-2.35298
1173	COL	f	young adult	Secondary	1.02317	6.05294	18	23.639	35.21	0.248358	0.702771	0.048872	270.259	-0.29845	-1.59585	1.46591	1.47218
1174	COL	f	early adult	Secondary	1.01895	4.96401	26	21.8916	38.575	0.287908	0.67709	0.035003	235.235	-0.17093	-0.70151	-0.40776	0.23184
1175	COL	f	early adult	Postgraduate	1.03542	7.00205	31	22.6604	31.185	0.337094	0.570497	0.092409	627.294	-0.26725	0.76284	1.41493	0.25394
1176	COL	m	early adult	Secondary	1.04172	5.66827	29	29.7565	25.62	0.213935	0.741455	0.04461	418.196	0.92304	-1.78806	1.71582	0.11567
1177	COL	f	early adult	Secondary	1.00704	5.97389	21	21.9723	33.36	0.323667	0.646912	0.029421	313.647	-0.90666	-0.26057	1.29165	0.52535
1178	COL	m	early adult	Secondary	1.04024	5.89121	26	20.9862	37.465	0.226023	0.6927	0.081277	522.745	-1.37946	0.04277	0.80265	0.41506
1179	COL	f	early adult	Universitary	1.02861	6.82869	22	26.6362	40.36	0.369733	0.536449	0.093817	156.823	1.0494	0.36396	0.81211	0.15618
1180	COL	f	early adult	Secondary	0.94025	4.59973	26	22.9349	36.575	0.561755	0.430717	0.007528	104.549	1.15148	-1.106	-0.8343	2.1031
1181	COL	f	young adult	Secondary	1.03233	5.09628	20	22.8702	31.86	0.416147	0.467564	0.116289	104.549	0.99083	-1.18728	-0.32414	0.12798
1182	COL	f	early adult	Secondary	0.991853	5.99152	21	19.42	33.66	0.411617	0.570599	0.017785	78.4117	1.21364	-0.47608	0.0085	-0.07923
1183	COL	m	early adult	Universitary	1.03486	6.30807	38	31.1158	32.425	0.12885	0.85362	0.01753	1568.23	0.27954	1.09008	2.14844	-0.49175
1184	COL	m	early adult	Secondary	1.02684	5.67385	21	18.2445	28.465	0.313912	0.625187	0.060901	522.745	-0.56205	-0.80033	0.28197	-0.07991
1185	COL	f	early adult	Secondary	1.04249	5.71141	26	21.3415	35.61	0.172859	0.747242	0.079899	679.568	-0.31319	-0.82294	0.24955	0.32838
1186	COL	f	young adult	Secondary	1.01301	5.43134	20	21.9073	33.505	0.307503	0.652072	0.040425	78.4117	-0.49966	-1.24413	0.28331	0.42566
1187	COL	f	early adult	Secondary	1.03215	5.67399	25	26.3179	43.25	0.374503	0.481973	0.143524	78.4117	-0.16628	-1.69142	-0.51252	-0.86362
1188	COL	m	early adult	Secondary	1.05604	4.84686	26	22.5854	33.3	0.294711	0.578908	0.126381	313.647	-1.31921	-0.27873	0.66599	0.52834
1189	COL	f	early adult	Universitary	1.06007	6.12097	23	22.9164	42.245	0.296209	0.57254	0.131251	784.117	-1.11998	0.45259	1.28054	0.38075
1190	COL	m	young adult	Secondary	1.02601	5.45837	19	23.7164	31.55	0.228452	0.732974	0.038574	209.098	-0.1875	-0.9899	1.26762	-0.41706
1191	COL	f	young adult	Secondary	1.02821	6.57364	19	21.8556	28.63	0.201082	0.76968	0.029238	209.098	-0.58528	-0.90417	0.5971	0.68205
1192	COL	m	young adult	Secondary	1.01946	5.82159	19	22.3256	44.97	0.305403	0.664646	0.02995	52.2745	-0.94078	-0.87321	0.54013	0.30419
1193	COL	m	early adult	Secondary	0.99072	5.74315	23	29.3885	36.135	0.410026	0.544462	0.045511	418.196	-0.4064	-0.54763	0.88323	0.568
1194	COL	f	young adult	Secondary	1.1401	5.54315	19	23.9778	46.47	0.222851	0.404841	0.372308	104.549	-0.31008	-0.89864	0.83571	0.57998
1195	COL	f	young adult	Secondary	1.1018	5.52917	19	21.1653	43.035	0.210229	0.536826	0.252945	313.647	-0.23673	-0.27024	0.76481	0.45268
1196	COL	f	young adult	Secondary	1.05322	6.07247	19	21.1741	37.655	0.21762	0.702785	0.079595	52.2745	-0.54419	-1.22993	0.12419	0.27677
1197	COL	f	early adult	Secondary	1.03419	4.52169	22	21.917	32.16	0.200133	0.744782	0.055085	31.3647	-0.42515	-0.829	0.46144	0.65512
1198	COL	f	early adult	Secondary	0.98584	6.18474	22	21.4684	31.305	0.187819	0.805077	0.007104	10.4549	-0.09458	-1.38673	0.43799	0.19881
1199	COL	m	early adult	Secondary	1.0108	6.20777	26	21.8313	41.11	0.374489	0.550348	0.075164	15.6823	-0.22139	-1.50401	-0.09184	-0.00413
1200	COL	m	early adult	Secondary	1.05813	5.67572	23	20.9154	35.68	0.22398	0.639227	0.136793	94.094	0.13268	-1.61201	1.25199	-0.85422
1201	COL	m	early adult	Postgraduate	1.00942	5.75047	39	28.3447	39.735	0.37072	0.575864	0.053416	1045.49	-0.70808	1.01731	1.35352	0.22629
1202	COL	m	young adult	Secondary	0.8136	7.26699	19	21.6923	48.765	0.894253	0.074603	0.031144	261.372	-0.08734	-1.13885	1.59061	1.56852
1203	COL	f	young adult	Secondary	1.0512	4.36832	20	23.033	37.85	0.316709	0.543123	0.140168	104.549	-0.58799	-0.79916	0.77604	0.72395
1204	COL	m	young adult	Secondary	1.05444	4.31418	19	28.9547	32.3	0.30007	0.572961	0.12697	73.1842	-0.79492	-0.65205	0.91649	0.63455
1205	COL	m	young adult	Secondary	1.0229	6.61721	20	21.5432	32.135	0.192585	0.788432	0.018983	52.2745	-0.36789	-1.25864	0.37484	0.33427
1206	COL	m	early adult	Secondary	1.06567	7.51075	26	21.3201	54.32	0.273355	0.551273	0.175372	125.459	0.3607	-1.18349	2.08249	1.53033
1207	COL	m	early adult	Secondary	1.02862	6.18552	21	32.1391	29.985	0.305004	0.621554	0.073442	104.549	-0.02647	-1.29537	0.32168	0.05591
1208	COL	f	young adult	Secondary	1.07002	4.84958	18	22.8449	39.505	0.312758	0.488818	0.198424	182.961	-0.45586	-0.5378	0.27429	0.45745
1209	COL	f	young adult	Secondary	1.05224	6.32151	18	19.9221	29.985	0.149373	0.797061	0.053566	104.549	-0.1312	-0.00131	1.15429	0.80844
1210	COL	f	young adult	Secondary	0.8773	6.73912	18	25.6313	28.975	0.15813	0.840327	0.001542	52.2745	-0.32624	-1.29072	0.53614	0.48848
1211	COL	m	young adult	Secondary	0.98285	4.98863	20	22.2885	37.575	0.481169	0.483962	0.034868	156.823	-0.77969	-0.94477	0.30689	0.63059
1212	COL	f	early adult	Universitary	1.01755	6.28817	26	21.444	40.405	0.197621	0.775273	0.027105	784.117	0.04437	0.01626	0.72538	0.21161
1213	COL	f	early adult	Secondary	0.995436	7.01938	23	25.3084	40.22	0.321765	0.65721	0.021024	52.2745	-0.77163	-0.986	0.39606	0.59558
1214	COL	f	early adult	Secondary	1.00654	5.00914	23	23.3109	36.655	0.389442	0.597897	0.01266	83.6391	-0.54073	-1.20847	0.12158	0.27039
1215	COL	f	young adult	Secondary	1.03534	5.56117	20	20.4082	33.78	0.360771	0.504863	0.134365	62.7294	-0.54305	-1.10852	0.59995	0.51234
1216	COL	f	early adult	Secondary	1.04878	6.47577	22	24.5775	38.725	0.210282	0.717847	0.071871	156.823	-1.07968	-0.66865	0.64303	0.80176
1217	COL	m	young adult	Secondary	1.04074	6.59995	18	21.3061	32.315	0.200412	0.734831	0.064757	104.549	0.48764	-1.2893	0.43646	0.27443
1218	COL	f	young adult	Secondary	1.06286	5.35272	18	21.1104	33.955	0.286913	0.572527	0.140559	156.823	1.0414	-2.66848	0.87611	0.55275
1219	COL	f	early adult	Secondary	0.97783	5.18955	21	19.9392	42.3	0.478994	0.481903	0.039103	261.372	-1.37547	-0.3447	0.81541	0.60184
1220	COL	f	young adult	Secondary	0.992108	6.18353	18	22.4968	38.48	0.419594	0.547629	0.032777	41.8196	-0.64186	-1.12954	0.32335	0.54585
1221	COL	m	early adult	Secondary	0.997157	4.69497	23	21.2652	30.7	0.27436	0.725142	0.000498	125.459	-0.07187	-0.84035	0.44138	0.30735
1222	COL	f	early adult	Universitary	0.98688	5.45407	28	25.4373	29.79	0.465655	0.513617	0.020728	940.94	-1.13429	1.05967	1.11916	0.32658
1223	COL	m	early adult	Universitary	1.02133	5.66352	26	23.0082	35.82	0.24425	0.729403	0.026347	1045.49	-0.05706	0.08607	0.3998	-0.10317
1224	COL	f	early adult	Secondary	1.07222	6.05435	21	20.2159	40.965	0.292469	0.460924	0.246607	78.4117	-1.05569	-0.64359	-0.15806	0.10758
1225	COL	f	early adult	Postgraduate	0.97714	7.41125	29	25.5506	42.145	0.468126	0.496824	0.03505	470.47	-0.36955	0.99175	1.08244	0.42895
1226	COL	f	early adult	Universitary	1.04741	6.3554	23	18.9985	35.015	0.298097	0.58102	0.120883	522.745	-0.31718	-0.16059	0.89029	0.16926
1227	COL	m	early adult	Secondary	1.05495	4.41737	24	23.3971	36.365	0.368842	0.428938	0.202221	365.921	-0.66851	-1.0049	-0.3049	0.09337
1228	COL	m	early adult	Secondary	1.0384	4.94505	23	26.5905	33.415	0.23988	0.568351	0.191769	209.098	-0.26502	-1.50966	-0.51263	-0.09655
1229	COL	f	young adult	Secondary	1.02589	4.60531	20	19.8344	32.135	0.325638	0.620725	0.053637	130.686	-0.80463	-0.90026	0.22825	0.42541
1230	COL	f	early adult	Secondary	1.05599	5.1182	21	25.2557	36.905	0.252096	0.627761	0.120143	130.686	1.44747	-1.80496	-0.66387	-1.39058
1231	COL	m	early adult	Secondary	1.04782	6.21179	27	23.5889	36.01	0.424623	0.381392	0.193986	522.745	-0.85066	-0.52769	0.43054	0.55168
1232	COL	f	early adult	Secondary	1.00266	5.07377	25	26.7203	37.195	0.358721	0.614229	0.02705	104.549	0.06279	-1.28543	0.56343	0.08754
1233	COL	f	young adult	Secondary	0.97923	6.52792	20	20.7003	30.225	0.229708	0.767657	0.002634	52.2745	-0.56222	-0.96621	0.654	0.65228
1234	COL	f	early adult	Secondary	1.09023	5.53336	22	25.9267	47.075	0.228575	0.553752	0.217673	209.098	-0.90153	-0.51402	-0.07225	0.04975
1235	COL	m	early adult	Secondary	1.0612	4.47221	24	25.3087	41.49	0.194132	0.725263	0.080605	581.815	-0.38385	-1.07287	1.01894	-0.54376
1236	COL	m	early adult	Secondary	1.05603	5.88191	21	20.6063	35.93	0.363226	0.462499	0.174275	365.921	-0.15798	-0.71294	1.09091	-0.03035
1237	COL	m	young adult	Secondary	0.9158	7.60402	20	23.4077	48.715	0.644793	0.34173	0.013478	287.51	0.59119	-1.40121	0.58712	-0.11506
1238	COL	m	early adult	Secondary	0.95988	5.88814	21	17.3725	32.295	0.514134	0.474496	0.01137	261.372	0.45751	-0.99453	0.24887	0.0757
1239	COL	f	young adult	Secondary	1.04201	5.0861	20	22.6994	36.3	0.203414	0.743015	0.053571	261.372	0.05461	-1.39001	1.43638	-0.62131
1240	COL	f	early adult	Secondary	1.01996	5.9663	22	25.7002	38.055	0.324046	0.618668	0.057285	23.5235	-1.09438	-0.75986	0.6541	0.82889
1241	COL	f	early adult	Secondary	0.95138	6.14378	21	22.9544	33.635	0.538665	0.454561	0.006775	313.647	-1.00464	-0.53438	0.5215	0.64609
1242	COL	m	early adult	Universitary	0.93522	4.36205	25	30.3808	32.385	0.604886	0.39139	0.003724	522.745	1.14615	0.89159	0.7125	0.40274
1243	COL	m	young adult	Secondary	1.00828	6.51591	20	19.3363	30.715	0.292771	0.676917	0.030312	261.372	-0.20156	-1.21841	0.32778	0.24445
1244	COL	f	early adult	Postgraduate	1.01601	6.54112	36	19.5492	28.17	0.228542	0.676463	0.094996	627.294	0.77013	1.3515	1.27929	0.1165
1245	COL	m	early adult	Postgraduate	1.0519	5.80718	37	29.6291	29.475	0.2048	0.711802	0.083398	2718.27	1.00079	2.78225	1.10554	-0.30907
1246	COL	f	young adult	Secondary	1.03303	5.96301	20	21.7288	29.385	0.186131	0.766622	0.047247	235.235	0.76724	-0.17171	-0.10767	0.26814
1247	COL	m	early adult	Secondary	1.00279	5.87671	21	23.0287	32.625	0.349856	0.627714	0.02243	156.823	-0.11723	-1.15207	0.51562	0.31222
1248	COL	m	young adult	Secondary	1.02936	5.32437	19	20.6478	39.45	0.273174	0.659665	0.06716	313.647	0.19065	-0.42549	0.95808	0.48339
1249	COL	f	early adult	Universitary	1.08313	7.63307	36	21.2738	33.925	0.193663	0.65219	0.154147	2090.98	0.78163	1.52299	1.49279	0.11949
1250	COL	m	early adult	Secondary	0.98582	5.45882	28	28.6361	32.185	0.413158	0.56869	0.018152	784.117	-0.55998	-0.62163	0.26167	0.39478
1251	COL	f	early adult	Secondary	1.08965	4.61307	22	21.4204	34.3	0.201637	0.622487	0.175875	73.1842	0.3806	-0.80297	1.36669	0.81753
1252	COL	f	young adult	Secondary	1.03336	4.38688	20	22.093	35.005	0.358807	0.525111	0.116082	62.7294	-0.29411	-1.39114	1.19533	-0.53023
1253	COL	m	young adult	Secondary	1.04252	5.38961	18	20.6623	26.86	0.262692	0.694169	0.043139	62.7294	-0.62428	-0.79558	0.50646	-0.21415
1254	COL	f	early adult	Secondary	0.98919	5.08753	21	23.315	41.995	0.462335	0.461918	0.075747	52.2745	-0.724	-1.05822	-0.00011	0.2353
1255	COL	f	early adult	Secondary	1.0322	5.19389	21	21.0523	30.315	0.299527	0.604294	0.096179	104.549	-0.44795	-0.89307	0.20429	0.40909
1256	COL	f	early adult	Secondary	1.04089	4.83108	24	22.6183	30.65	0.234606	0.69982	0.065574	261.372	1.37731	-0.48079	0.20772	0.335
1257	COL	f	early adult	Secondary	1.04462	4.78801	26	23.3466	45.68	0.2896	0.571304	0.139096	156.823	-0.44406	-0.90302	0.7347	0.60057
1258	COL	f	early adult	Secondary	0.995282	6.09805	26	22.3108	39.625	0.386898	0.601123	0.011979	269.213	-1.4235	-0.30401	0.61688	0.50692
1259	COL	f	young adult	Secondary	0.96072	6.76595	20	27.7924	39.06	0.316297	0.614288	0.069415	104.549	1.39316	-3.05697	1.91609	-1.72174
1260	COL	f	early adult	Secondary	1.02059	6.22316	21	23.5643	37.34	0.341843	0.578654	0.079502	365.921	0.63593	-0.99029	1.58365	-0.60528
1261	COL	m	early adult	Secondary	1.01483	4.85186	23	22.5311	36.905	0.397208	0.524559	0.078232	52.2745	0.66592	-1.01062	-0.76664	-0.0787
1262	COL	f	young adult	Secondary	1.04268	5.71841	18	19.3753	38.755	0.211786	0.714012	0.074202	156.823	0.82623	-0.18847	1.58894	0.62288
1263	COL	m	young adult	Secondary	1.03144	4.32498	20	23.7741	38.355	0.353001	0.561874	0.085125	73.1842	-0.91642	-0.92129	0.61921	0.51044
1264	COL	f	young adult	Secondary	0.98659	4.75274	20	21.8272	29.625	0.206163	0.786473	0.007364	104.549	0.03782	-1.26678	-0.08838	0.00261
1265	COL	m	early adult	Postgraduate	1.01076	7.11088	29	24.4701	31.47	0.345493	0.624006	0.030501	1568.23	0.23126	1.77782	0.98129	0.20895
1266	COL	f	young adult	Secondary	1.05093	5.48304	20	22.334	30.965	0.201913	0.738615	0.059472	156.823	0.00478	-0.98225	0.4737	0.37287
1267	COL	f	young adult	Secondary	1.03421	5.52355	18	21.4953	40.435	0.302763	0.628816	0.068421	146.368	0.4608	-0.41717	0.66716	0.19197
1268	COL	m	young adult	Secondary	1.02179	7.02858	18	22.8319	30.235	0.212953	0.744592	0.042455	156.823	1.47752	-1.54568	-0.72028	-1.01125
1269	COL	m	young adult	Secondary	1.00492	6.14973	19	24.6181	29.865	0.221232	0.770022	0.008746	67.9568	-0.28415	-1.23473	0.57871	0.4236
1270	COL	m	early adult	Secondary	0.8963	5.39216	25	21.6029	38.9	0.532882	0.464578	0.00254	235.235	-0.54616	-0.95503	0.38632	-0.14397
1271	COL	m	early adult	Postgraduate	1.02864	4.5248	32	23.8399	31.675	0.223321	0.746413	0.030266	1568.23	1.3861	2.32419	1.57591	0.24106
1272	COL	f	young adult	Secondary	0.98253	5.63527	19	23.0469	42.325	0.444009	0.532012	0.02398	88.8666	-0.89862	-0.73726	0.82474	0.46698
1273	COL	f	early adult	Secondary	1.04	6.13923	30	21.1109	36.75	0.247195	0.665843	0.086962	365.921	-1.17527	-0.38258	0.62465	0.40495
1274	COL	f	early adult	Universitary	0.991838	7.33667	37	23.7919	31.945	0.417327	0.524499	0.058174	679.568	1.0115	-1.26163	-0.2607	-1.27283
1275	COL	m	early adult	Secondary	1.05279	6.22645	26	23.5372	41.25	0.289795	0.598753	0.111452	522.745	-0.41966	-1.04767	0.90645	-0.68135
1276	COL	f	early adult	Secondary	1.01257	7.19229	37	30.6953	43.355	0.347246	0.599275	0.053479	627.294	0.27776	-0.61092	1.41254	-0.75087
1277	COL	f	early adult	Secondary	1.05009	6.56829	31	26.3565	31.34	0.187742	0.715927	0.09633	156.823	0.40362	-1.9143	-0.50641	-0.43031
1278	COL	m	early adult	Secondary	0.91644	6.65043	31	28.3632	58.65	0.692879	0.220389	0.086732	209.098	-1.38123	-0.38047	0.81975	0.61248
1279	COL	m	early adult	Secondary	0.996858	5.05693	26	21.5166	41.28	0.450793	0.480033	0.069174	156.823	-1.25608	-0.55263	0.75052	0.57126
1280	COL	m	early adult	Secondary	1.05034	5.9106	21	22.7528	37.29	0.238765	0.647949	0.113286	365.921	1.2096	-2.26245	-0.79278	-2.46252
1281	COL	m	young adult	Secondary	1.03698	5.40717	18	19.2898	32.76	0.29789	0.605819	0.096292	94.094	-0.04371	-1.36158	0.59234	0.336
1282	COL	f	early adult	Universitary	1.01172	5.38291	25	19.8785	34.455	0.282511	0.694655	0.022834	313.647	0.34435	-0.30783	-0.07159	-0.04935
1283	COL	f	young adult	Secondary	1.00781	5.6456	18	24.0595	34.165	0.294626	0.678637	0.026737	104.549	0.06624	-1.05993	0.16235	-0.03306
1284	COL	m	young adult	Secondary	1.07676	6.00031	20	21.8898	29.78	0.254306	0.559266	0.186428	269.213	-0.63578	-0.88118	-0.4282	0.13785
1285	COL	m	early adult	Universitary	1.06086	4.9773	27	26.3286	36.55	0.265555	0.5962	0.138244	522.745	-0.3749	-0.30181	0.52216	0.05532
1286	COL	m	young adult	Secondary	1.0125	5.00339	20	21.0862	34.59	0.335978	0.587848	0.076174	52.2745	-0.33349	-1.28749	0.49955	0.54937
1287	COL	f	young adult	Secondary	0.98291	6.8836	19	22.9401	37.35	0.443898	0.528474	0.027628	365.921	0.37015	-0.28971	0.02935	0.39954
1288	COL	f	young adult	Secondary	1.06815	5.23619	19	26.3048	60.61	0.329342	0.447779	0.22288	78.4117	-0.55022	-0.90584	0.15367	0.38395
1289	COL	f	young adult	Secondary	1.0349	5.63583	20	20.8741	34.155	0.216056	0.73877	0.045174	355.466	0.37157	0.62917	0.09814	0.57263
1290	COL	f	early adult	Secondary	0.9733	6.6391	23	18.9632	36.785	0.457381	0.528709	0.01391	418.196	-0.9112	-0.36234	1.07613	0.54433
1291	COL	f	early adult	Secondary	1.01568	5.10868	22	23.9875	35.765	0.334668	0.625214	0.040117	130.686	1.61339	-2.33518	0.56845	2.48732
1292	COL	f	young adult	Secondary	0.98263	4.6092	18	23.75	39.945	0.426664	0.56269	0.010646	78.4117	0.00219	-1.44453	0.19747	-0.02109
1293	COL	m	early adult	Secondary	0.993431	5.6454	24	21.9541	29.625	0.229645	0.758596	0.011759	104.549	-0.42042	-1.22614	1.26544	-0.48689
1294	COL	m	young adult	Secondary	1.01092	5.1419	18	18.9598	30.44	0.410359	0.516958	0.072683	261.372	0.15617	-1.46756	-0.11685	-0.05047
1295	COL	m	early adult	Secondary	0.993986	6.64093	22	28.7221	36.74	0.231267	0.723705	0.045028	156.823	-0.14273	-1.01112	0.49095	-0.69101
1296	COL	m	early adult	Secondary	1.01553	6.29158	29	22.8691	32.04	0.268962	0.698157	0.032882	522.745	-0.77961	-0.84712	1.11823	-0.3922
1297	COL	f	early adult	Postgraduate	1.03295	7.74972	32	32.5639	27.545	0.274917	0.701311	0.023772	1150.04	-0.41138	0.98614	1.4411	0.00015
1298	COL	m	early adult	Postgraduate	0.96693	4.39157	28	24.0193	32.72	0.502728	0.406997	0.090275	784.117	0.07705	0.03089	1.86654	-1.20947
1299	COL	f	young adult	Secondary	1.02314	6.24341	19	19.5837	43.755	0.248886	0.621735	0.129378	261.372	-0.05737	-0.15818	1.19006	0.54144
1300	COL	f	young adult	Universitary	1.02564	5.93602	20	29.8864	30.06	0.330134	0.592833	0.077033	269.213	-0.53871	-0.90043	2.33556	-1.39918
1301	COL	m	early adult	Secondary	0.97121	5.4925	21	22.3394	32.545	0.137157	0.775085	0.087758	418.196	0.30151	-1.48481	0.02208	-0.19395
1302	COL	m	early adult	Secondary	1.01933	6.27335	21	19.361	32.595	0.288464	0.665549	0.045987	52.2745	0.20059	-1.55856	1.66783	-0.46036
1303	COL	m	young adult	Secondary	1.03578	7.75252	18	22.7462	33.76	0.208183	0.750902	0.040915	313.647	-0.87372	-0.67077	0.44792	0.59424
1304	COL	m	early adult	Secondary	1.06752	5.32867	37	22.8338	36.05	0.261585	0.596952	0.141463	271.827	-0.60932	-0.6069	0.06609	0.33358
1305	COL	f	young adult	Secondary	1.02082	4.66488	20	19.6888	36.975	0.33915	0.5715	0.08935	365.921	0.11084	-1.32019	0.93716	-0.63959
1306	COL	f	early adult	Secondary	0.97568	4.26167	25	24.4478	38.225	0.481947	0.501436	0.016617	209.098	-0.64525	-0.60446	1.56027	-0.07685
1307	COL	f	young adult	Secondary	1.01147	4.6561	20	18.4714	54.15	0.454968	0.393618	0.151414	209.098	-1.5194	-0.24084	0.85675	0.72522
1308	COL	f	early adult	Secondary	1.03258	4.91268	25	27.2164	30.55	0.411593	0.444305	0.144102	104.549	2.37864	-0.88352	1.53508	0.42441
1309	COL	m	early adult	Secondary	1.04266	6.61024	35	24.4636	38.41	0.232179	0.675642	0.092179	261.372	-0.14138	-1.16989	0.69625	0.6252
1310	COL	m	early adult	Secondary	1.06378	5.34632	21	25.0521	37.995	0.265467	0.587662	0.146871	62.7294	-0.13643	-1.39299	0.35319	0.31075
1311	COL	f	early adult	Secondary	1.04666	4.62032	27	24.3446	34.49	0.294336	0.556091	0.149573	270.259	-1.15429	-0.57931	0.50622	0.34211
1312	COL	m	early adult	Secondary	1.01645	5.29395	24	25.0505	29.5	0.238232	0.750728	0.01104	627.294	-0.21241	-0.38431	0.54518	0.44171
1313	COL	f	early adult	Secondary	1.08327	5.37196	22	25.5132	28.97	0.272291	0.548539	0.179171	470.47	0.11651	-0.25571	2.30932	-0.12055
1314	COL	m	young adult	Secondary	1.03823	5.38672	20	20.5284	48.44	0.384488	0.475943	0.13957	209.098	-0.83166	-0.93597	0.41104	0.74371
1315	COL	f	early adult	Secondary	1.02536	5.93988	23	18.6251	41.59	0.402744	0.435634	0.161622	235.235	-0.9596	-1.00342	0.89145	-0.45747
1316	COL	m	early adult	Secondary	1.03626	4.04814	23	22.4342	41.59	0.299493	0.606648	0.093859	104.549	-0.23845	-1.35603	0.26034	0.33266
1317	COL	f	early adult	Universitary	1.01572	5.1288	27	20.5164	31.665	0.103595	0.895197	0.001208	1800	1.25909	1.27642	0.76826	-1.2484
1318	COL	f	early adult	Postgraduate	0.98665	5.13381	28	29.6016	36.03	0.402867	0.578798	0.018334	2613.72	1.05454	2.79602	1.49001	0.15844
1319	COL	m	early adult	Postgraduate	1.04285	4.20619	31	23.866	31.06	0.073626	0.908074	0.0183	1306.86	-0.50853	1.61799	0.68911	-0.51666
1320	COL	m	early adult	Postgraduate	1.02529	5.29338	33	23.7542	26.66	0.325843	0.618649	0.055508	627.294	0.42694	-0.2802	1.70438	-1.52758
1321	COL	m	early adult	Universitary	1.05935	5.64507	29	22.2142	27.685	0.325084	0.534331	0.140586	1500	-0.50818	1.4282	0.07726	-0.07344
1322	COL	f	early adult	Universitary	1.05246	5.65484	34	22.1012	29.1	0.294076	0.570312	0.135612	261.372	-0.74154	-0.44997	1.7221	-0.40185
1323	COL	m	early adult	Universitary	1.07492	5.29239	33	30.0333	31.52	0.198276	0.661251	0.140473	1306.86	0.04557	0.57944	0.95305	-0.08268
1324	COL	f	early adult	Universitary	1.03956	6.65913	31	22.4237	31.6	0.284642	0.620337	0.095021	418.196	-0.3499	-0.32796	1.16146	0.40302
1325	COL	m	young adult	Secondary	1.04289	5.32171	19	20.9133	34.365	0.116326	0.853113	0.03056	94.094	0.53478	-1.6141	-0.33629	-0.39716
1326	COL	m	early adult	Secondary	1.03378	6.62838	23	23.9601	27.305	0.083667	0.916323	1e-05	522.745	-0.71178	0.213	0.99621	0.81201
1327	COL	m	early adult	Secondary	1.02517	4.13196	22	18.2055	33.84	0.288998	0.633581	0.077421	94.094	-0.37052	-1.22679	0.33478	0.38665
1328	COL	m	early adult	Secondary	1.06572	6.3002	29	21.3589	35.19	0.201902	0.659632	0.138466	428.651	-0.14272	-1.17294	-0.11887	-0.08898
1329	COL	m	early adult	Secondary	1.00422	4.35626	22	26.5155	30.795	0.346168	0.606724	0.047108	36.5921	-0.81501	-0.96465	0.23607	0.44456
1330	COL	m	young adult	Secondary	1.04854	5.75832	19	20.9992	30.39	0.229402	0.715925	0.054673	130.686	1.86222	-0.42367	-0.61894	-0.69422
1331	COL	f	young adult	Secondary	1.05594	4.84365	19	19.9369	40.86	0.298968	0.523839	0.177193	62.7294	-0.63231	-1.11847	0.35819	0.48071
1332	COL	f	early adult	Universitary	1.05906	5.60768	23	21.1239	38.935	0.261511	0.630201	0.108288	261.372	0.33919	-0.9688	0.34749	-0.43655
1333	COL	m	young adult	Secondary	1.04104	4.19578	19	21.5611	34.5	0.199287	0.760571	0.040142	62.7294	-0.73169	-1.11336	0.3054	0.45025
1334	COL	m	early adult	Postgraduate	1.01252	5.61822	31	24.5674	35.515	0.34168	0.618643	0.039677	1568.23	0.67099	0.63434	0.18507	-1.15832
1335	COL	f	early adult	Universitary	1.06882	5.30192	25	24.1695	42.745	0.277127	0.581913	0.14096	1045.49	-0.57909	0.44291	1.10251	0.29033
1336	COL	f	early adult	Universitary	0.996765	6.08305	32	21.4399	29.16	0.399442	0.577276	0.023281	627.294	-0.64157	0.75354	0.33368	-0.29489
1337	COL	f	early adult	Universitary	1.01675	4.75224	26	21.0809	34.37	0.3258	0.608598	0.065602	784.117	-0.19182	-0.08928	0.67028	-0.15089
1338	COL	f	early adult	Secondary	1.01993	5.21818	21	23.0343	34.87	0.344835	0.553714	0.101451	115.004	-0.30099	-1.25439	0.01736	-0.03418
1339	COL	m	early adult	Secondary	1.04112	5.42441	23	26.4395	36.79	0.209306	0.754096	0.036599	365.921	0.32771	-1.08219	0.07289	-0.34231
1340	COL	m	early adult	Universitary	1.05715	5.60755	26	29.7618	36.18	0.171357	0.748186	0.080457	784.117	0.41061	0.99577	1.22109	0.28626
1341	COL	f	early adult	Universitary	1.05212	5.65752	21	20.7222	31.655	0.258186	0.657875	0.083939	271.827	0.76547	-0.05182	1.52482	0.56607
1342	COL	f	early adult	Secondary	1.03203	6.70073	21	18.2364	29.575	0.2598	0.71401	0.026191	261.372	-1.0355	-0.34993	0.70881	0.63649
1343	COL	m	early adult	Postgraduate	1.02203	5.34004	32	25.2109	30.15	0.257145	0.70368	0.039175	1306.86	0.35328	1.69085	3.03963	-0.59795
1344	COL	m	early adult	Postgraduate	1.00013	7.74522	30	24.9124	33.905	0.313907	0.66769	0.018403	1045.49	0.07941	0.56055	0.6193	-0.81724
1345	COL	f	early adult	Postgraduate	1.05397	5.95849	32	34.0528	34.485	0.246558	0.645963	0.10748	1829.61	-0.08504	2.41037	3.35934	-0.70738
1346	COL	m	early adult	Secondary	1.04144	6.2762	31	25.8984	29.015	0.351818	0.537979	0.110203	280.191	-0.38812	-1.21037	0.03167	0.17853
1347	COL	f	early adult	Postgraduate	1.00286	6.1156	32	30.2017	39.57	0.192269	0.790317	0.017414	1986.43	1.28743	2.01375	1.47967	-0.30596
1348	COL	f	early adult	Postgraduate	1.00872	5.01712	29	21.1075	32.455	0.31295	0.673005	0.014045	1829.61	3.19887	0.58122	-0.09176	-2.26266
1349	COL	m	early adult	Postgraduate	1.01138	5.28219	28	25.7451	36.72	0.313389	0.654726	0.031885	2090.98	0.73219	2.50683	-0.21649	-0.87239
1350	COL	f	early adult	Universitary	1.05061	6.29035	24	23.3999	27.33	0.242276	0.635507	0.122217	240.463	-0.28748	-0.55064	0.90477	0.29402
1351	COL	m	early adult	Secondary	1.01676	6.64854	22	18.4923	28.71	0.304561	0.647328	0.048111	365.921	0.27137	-0.90979	0.39129	-0.02876
1352	COL	f	early adult	Universitary	1.03703	5.52198	24	22.945	31.44	0.281958	0.660048	0.057994	888.666	-0.33455	0.06282	0.96838	0.21854
1353	COL	f	early adult	Universitary	1.02118	6.39001	26	24.0239	40.35	0.373514	0.517043	0.109444	418.196	-0.59332	-0.47906	1.63549	-0.48562
1354	COL	m	early adult	Universitary	1.07177	7.70238	24	21.3046	34.955	0.150291	0.753962	0.095747	1045.49	0.17696	0.19858	1.01859	0.06827
1355	COL	f	early adult	Universitary	0.91959	5.30141	33	20.7062	29.94	0.266712	0.708814	0.024475	522.745	-0.93095	0.41298	0.55742	-0.02507
1356	COL	f	early adult	Universitary	1.05555	6.28056	31	20.3873	31.015	0.246282	0.626247	0.127471	1045.49	0.72028	0.55791	-0.02319	-0.27121
1357	COL	f	early adult	Universitary	0.997552	7.33606	25	18.2968	32.46	0.41638	0.531269	0.052351	784.117	-1.2509	0.58898	1.35412	0.43261
1358	COL	m	young adult	Secondary	0.97931	8.63572	19	22.8686	33.795	0.455205	0.458683	0.086112	261.372	0.40301	-2.31975	0.259	-2.9516
1359	COL	f	young adult	Secondary	1.01387	6.68141	20	24.0195	40.01	0.365355	0.57239	0.062254	83.6391	-0.57226	-1.07719	0.24796	0.3527
1360	COL	m	early adult	Secondary	1.00608	6.28877	26	28.7722	28.37	0.369057	0.596524	0.03442	261.372	0.59491	-0.29173	1.26785	0.64723
1361	COL	m	early adult	Secondary	1.06503	7.16597	21	23.0142	31.265	0.277135	0.569855	0.15301	78.4117	1.54929	-3.62917	1.78369	0.45598
1362	COL	f	young adult	Secondary	1.03046	6.27673	20	19.8782	31.97	0.345346	0.568329	0.086325	156.823	-0.0261	-1.0964	0.22263	0.14174
1363	COL	f	young adult	Secondary	1.03199	6.94754	20	22.3978	32.175	0.166816	0.800274	0.032911	130.686	0.16954	-1.7956	1.23999	-0.72808
1364	COL	m	early adult	Secondary	1.01751	5.67493	23	19.135	28.985	0.270942	0.679541	0.049517	270.259	-0.58364	-1.13651	1.51212	-1.73208
1365	COL	m	young adult	Secondary	1.01647	3.84365	20	25.2425	26.57	0.134097	0.845637	0.020266	182.961	0.99911	-0.0867	-1.35633	0.0432
1366	COL	m	young adult	Secondary	1.00334	6.47721	20	19.6179	32.85	0.397913	0.575726	0.026361	209.098	-0.74326	-0.27901	0.70822	0.48276
1367	COL	f	young adult	Secondary	1.01678	5.70894	20	24.6524	37.25	0.16502	0.823017	0.011963	62.7294	0.41531	-0.68683	1.51559	0.96126
1368	COL	m	early adult	Postgraduate	1.03173	4.78813	35	27.0448	35.865	0.238068	0.688519	0.073413	3397.84	-0.23551	3.89698	1.27932	-0.41495
1369	COL	m	early adult	Secondary	1.03909	4.75422	21	26.7518	36.725	0.20359	0.756327	0.040083	104.549	0.00855	0.03884	1.25096	0.77721
1370	COL	m	early adult	Postgraduate	1.01949	7.86307	23	20.3229	32.745	0.261112	0.682682	0.056206	522.745	0.83457	1.58752	1.29926	0.40252
1371	COL	f	early adult	Secondary	1.00125	5.96544	22	22.8889	42	0.315511	0.668362	0.016127	57.5019	-1.09064	-0.73661	0.65128	0.82198
1372	COL	f	young adult	Secondary	1.04991	5.52158	19	20.4876	30.34	0.346898	0.4964	0.156702	104.549	-0.72774	-0.83932	0.67936	0.75518
1373	COL	f	early adult	Secondary	1.08232	4.40691	25	28.5621	36.58	0.203885	0.633615	0.162501	52.2745	-1.09121	-0.74019	0.65171	0.82304
1374	COL	f	young adult	Secondary	1.02634	5.30714	19	23.9629	39.6	0.414913	0.432498	0.152588	156.823	0.98885	-1.49261	-1.10205	-0.42381
1375	COL	f	young adult	Secondary	1.0738	6.35314	19	21.6447	40.88	0.279854	0.542191	0.177955	104.549	-0.87493	-0.47464	0.22409	0.24127
1376	COL	f	young adult	Secondary	1.0108	4.56233	18	21.0154	38.785	0.383653	0.561283	0.055064	412.968	0.60114	-0.42092	1.65626	0.45085
1377	COL	f	young adult	Secondary	1.01277	5.03171	18	26.9039	26.18	0.354795	0.602348	0.042857	104.549	-0.22051	-1.137	-0.06758	0.09028
1378	COL	m	early adult	Secondary	1.04946	6.59045	24	16.91	31.83	0.280934	0.618653	0.100413	52.2745	2.78098	-2.73154	-0.1551	-1.53361
1379	COL	m	early adult	Universitary	1.0359	5.43825	28	23.0226	39.325	0.375272	0.517289	0.10744	522.745	-0.06777	0.01584	0.90114	0.19409
1380	COL	f	early adult	Universitary	0.997927	6.11177	37	21.8586	27.17	0.301059	0.684318	0.014623	1045.49	0.12082	0.23714	0.78412	0.03584
1381	COL	m	early adult	Secondary	1.03791	6.05261	21	22.1281	32.155	0.212502	0.743089	0.044409	235.235	0.16061	-1.59615	0.80753	-1.11605
1382	COL	f	early adult	Postgraduate	1.09298	6.72803	35	21.6794	33.07	0.248303	0.508383	0.243314	1306.86	0.43796	1.04243	0.8788	-0.22679
1383	COL	m	early adult	Universitary	1.00997	5.88251	28	24.9368	26.94	0.081641	0.915689	0.002669	784.117	-0.04759	-0.57208	1.39289	-1.02287
1384	COL	m	early adult	Secondary	1.02408	4.76303	22	19.6004	38.455	0.325875	0.611618	0.062507	209.098	-0.19287	-0.99741	1.31424	1.23207
1385	COL	m	early adult	Secondary	1.01599	6.23101	21	25.3665	36.375	0.19808	0.7971	0.00482	522.745	0.79181	-1.12903	0.97555	-0.87856
1386	COL	m	young adult	Secondary	1.01668	6.005	18	16.2973	31.735	0.264189	0.72113	0.014682	146.368	-0.91178	-0.70128	0.85797	0.92228
1387	COL	m	early adult	Secondary	1.00737	5.99546	21	24.18	31.395	0.200643	0.795036	0.004321	104.549	0.04664	-1.09024	0.08187	0.02323
1388	COL	f	early adult	Secondary	1.05065	5.0804	29	27.2727	40.83	0.219147	0.687228	0.093625	156.823	-1.74686	0.23847	-0.49874	-0.50392
1389	COL	f	young adult	Secondary	1.06518	5.80211	20	23.1667	33.465	0.293674	0.564711	0.141615	141.141	0.29764	-1.46524	0.54719	0.10485
1390	COL	f	early adult	Secondary	1.06148	4.71801	24	20.9507	41.035	0.3859	0.413771	0.200329	104.549	0.09934	-1.83409	1.97899	1.48689
1391	COL	f	early adult	Secondary	1.05964	5.03063	21	25.7617	42.165	0.26762	0.626204	0.106176	156.823	-0.26736	-1.58139	2.2713	-1.41911
1392	COL	m	early adult	Secondary	0.93361	6.25777	22	23.4863	48.055	0.535254	0.457965	0.006781	88.8666	0.07766	-1.07551	0.56664	-1.36528
1393	COL	m	young adult	Secondary	0.94208	5.56661	18	26.329	34.45	0.596089	0.388409	0.015502	313.647	0.97372	-0.9135	-0.89306	-0.72643
1394	COL	m	young adult	Secondary	1.00418	5.29097	20	21.9506	31.775	0.285561	0.71059	0.003849	130.686	-0.90401	-0.89515	0.17545	0.39495
1395	COL	m	early adult	Secondary	1.06544	5.81686	25	24.0841	40.49	0.341109	0.453311	0.20558	156.823	-0.14202	-1.72364	0.54753	-0.91585
1396	COL	f	early adult	Secondary	1.03351	6.2644	23	31.2952	37.08	0.285502	0.634714	0.079784	78.4117	0.13011	-0.97099	2.28801	-1.14649
1397	COL	m	early adult	Secondary	1.00101	6.18608	21	17.5541	37.88	0.469627	0.448095	0.082278	313.647	-1.12245	-0.3428	1.06924	-0.72821
1398	COL	m	early adult	Secondary	1.01512	6.58177	22	21.4284	35.36	0.337274	0.599352	0.063374	78.4117	-0.18369	-0.86419	0.35591	0.34736
1399	COL	m	early adult	Secondary	0.996486	5.66557	21	18.6978	36.555	0.295038	0.647701	0.05726	52.2745	-1.09131	-0.65287	1.00986	0.65004
1400	COL	f	early adult	Secondary	1.02034	6.97991	23	23.0315	27.725	0.122333	0.865973	0.011693	156.823	-0.83624	-0.86922	0.61979	-0.88349
1401	COL	m	young adult	Secondary	1.03366	7.83093	19	20.6569	38.02	0.306165	0.603985	0.08985	78.4117	-0.26337	-1.42577	-0.29494	-0.11022
1402	COL	f	early adult	Secondary	0.98899	6.18486	24	21.8531	34.665	0.544991	0.319881	0.135128	888.666	-0.43731	-0.31519	-0.2231	-0.22809
1403	COL	f	early adult	Secondary	1.0332	6.19988	26	21.7834	33.08	0.264673	0.634682	0.100644	104.549	-0.35065	-0.67449	0.11769	-0.49183
1404	COL	f	early adult	Secondary	1.01305	5.87085	27	22.4459	29.98	0.396527	0.532178	0.071295	52.2745	0.01076	-1.06081	-0.18744	0.52105
1405	COL	m	young adult	Secondary	1.02678	6.37949	20	24.1984	38.925	0.346092	0.567959	0.085948	261.372	0.78865	-1.73499	1.36073	-1.8786
1406	COL	m	early adult	Secondary	1.06195	5.82376	21	23.6445	52.91	0.266731	0.585047	0.148221	104.549	-0.63494	-1.08662	0.31813	0.53309
1407	COL	m	early adult	Secondary	1.02358	5.56729	21	22.1282	35.77	0.380947	0.53747	0.081583	209.098	0.09395	-1.34663	0.72431	-0.81476
1408	COL	f	early adult	Secondary	1.03942	5.98393	24	19.9378	37.835	0.403847	0.440735	0.155418	156.823	-1.02919	-0.63845	0.49794	0.7389
1409	COL	f	early adult	Secondary	1.03992	4.52815	21	18.2092	32.03	0.241967	0.673203	0.084829	731.842	-0.28058	-0.7601	0.36227	0.20055
1410	COL	f	early adult	Secondary	1.00364	5.30999	21	24.0211	45.595	0.350699	0.527594	0.121706	104.549	-0.88218	-0.47141	0.18751	0.30216
1411	COL	m	early adult	Secondary	0.996144	6.68351	22	29.5889	31.33	0.25887	0.737356	0.003774	130.686	-0.70234	-0.72766	0.05855	0.0409
1412	COL	m	early adult	Secondary	1.05848	5.43237	22	19.6307	37.445	0.337166	0.473444	0.189391	156.823	-0.38945	-0.40395	0.20981	0.23406
1413	COL	f	early adult	Secondary	1.04152	5.68821	22	18.404	29.32	0.254663	0.636747	0.10859	52.2745	-0.62464	-0.94908	0.52931	0.50346
1414	COL	m	early adult	Secondary	1.06602	4.4138	22	26.4608	32.15	0.200067	0.673241	0.126693	78.4117	0.28935	-1.26687	-1.0686	-0.87862
1415	COL	f	early adult	Universitary	1.00345	6.05441	21	19.9356	31.33	0.37037	0.57136	0.058269	1045.49	-0.60545	0.45775	-0.19064	-0.74966
1416	COL	f	early adult	Secondary	1.0101	4.88824	23	19.6835	28.035	0.273186	0.715029	0.011784	167.278	-0.59862	-1.33105	0.83932	-0.57778
1417	COL	m	early adult	Universitary	1.00683	6.18204	28	23.2086	33.435	0.295647	0.674937	0.029416	724.524	-0.76149	0.18637	0.99592	0.44777
1418	COL	f	early adult	Universitary	1.02966	7.45052	27	21.7264	31.075	0.235758	0.712377	0.051865	279.668	0.44025	-1.14973	1.51026	-1.21275
1419	COL	f	early adult	Universitary	1.06704	4.99903	25	22.2412	36.85	0.228946	0.605654	0.1654	784.117	-0.30796	0.1022	1.26472	0.41006
1420	COL	m	young adult	Secondary	1.02408	5.49721	20	20.0317	28.235	0.148235	0.843167	0.008598	52.2745	0.23402	-1.75837	0.53007	-0.98249
1421	COL	f	young adult	Secondary	0.97835	5.69244	20	21.4554	32.13	0.46477	0.513297	0.021933	78.4117	-0.5902	-1.17673	-0.07586	0.17813
1422	COL	f	early adult	Universitary	0.98448	5.73649	28	31.1319	30.565	0.40561	0.58864	0.005751	365.921	0.39894	0.06111	-0.15277	-0.07124
1423	COL	f	young adult	Secondary	1.00137	4.77119	19	20.3955	31.2	0.384147	0.610054	0.005799	156.823	0.16564	0.06455	0.84546	0.73913
1424	COL	m	early adult	Postgraduate	1.04606	5.29507	37	23.3548	33.84	0.276998	0.601148	0.121854	1097.76	-0.79159	1.15738	1.58405	0.42171
1425	COL	f	early adult	Universitary	1.06206	6.59458	21	20.8776	40.285	0.308286	0.566679	0.125036	156.823	-0.09854	-0.90043	0.04582	-0.39508
1426	COL	f	early adult	Secondary	1.02412	4.54964	26	21.8584	29.12	0.29682	0.630469	0.072711	130.686	-0.8209	-0.67198	-0.30061	-0.14035
1427	COL	f	early adult	Universitary	1.04335	5.78465	26	21.1899	40.82	0.31129	0.564295	0.124414	940.94	-0.18179	0.13551	1.09729	0.11578
1428	COL	f	young adult	Secondary	1.03289	6.11482	19	25.4702	36.17	0.305003	0.605228	0.089769	156.823	1.66927	-0.66163	-0.2009	-0.35847
1429	COL	m	young adult	Secondary	1.03458	5.89764	19	25.7936	35.18	0.285737	0.626157	0.088105	282.282	-0.14151	-1.17714	0.21755	0.11645
1430	COL	m	early adult	Secondary	1.02237	6.25893	27	22.6671	29.83	0.316972	0.586739	0.096289	297.964	0.33982	-1.21264	-0.31761	-0.62247
1431	COL	f	young adult	Secondary	1.011	6.76595	20	22.6425	36.705	0.303038	0.66551	0.031452	313.647	0.13224	-2.12292	1.9309	0.16483
1432	COL	f	young adult	Secondary	1.0293	8.31287	19	19.8151	39.195	0.305468	0.619154	0.075378	104.549	-0.09488	-1.5934	1.36039	-0.22588
1433	COL	m	early adult	Secondary	1.01418	5.63256	21	19.1145	33.75	0.19602	0.787215	0.016765	313.647	-0.10276	-1.19597	0.81722	-0.60414
1434	COL	f	early adult	Secondary	1.09744	7.79826	22	24.1378	35.365	0.282421	0.506381	0.211199	104.549	-0.61887	-0.91331	0.52497	0.49282
1435	COL	f	young adult	Secondary	1.04283	6.81031	20	19.7279	40.71	0.31112	0.571475	0.117405	156.823	0.19605	-1.66033	1.4523	-0.44138
1436	COL	f	early adult	Universitary	1.03437	5.27339	25	26.7326	32.9	0.219576	0.730156	0.050268	784.117	1.32098	0.41663	1.58173	0.01577
1437	COL	m	early adult	Universitary	1.01118	5.16467	34	28.3178	25.375	0.228186	0.7463	0.025514	522.745	-0.08189	0.62284	0.5596	0.53643
1438	COL	f	early adult	Secondary	1.02839	5.60715	21	21.6091	36.41	0.205967	0.792258	0.001776	209.098	-0.74708	-0.88193	0.41961	0.50277
1439	COL	m	young adult	Secondary	1.07835	5.45156	20	28.42	38.89	0.253559	0.584953	0.161488	313.647	0.50344	-0.83318	0.42768	-0.23479
1440	COL	f	early adult	Universitary	0.98	8.83212	25	21.5338	36.27	0.579652	0.397463	0.022885	784.117	0.19192	-0.2734	-0.04273	-0.9331
1441	COL	f	early adult	Postgraduate	1.01585	6.64619	33	19.4775	35.645	0.23304	0.731349	0.035611	1463.68	1.23816	2.35683	0.56292	-0.56618
1442	COL	f	early adult	Secondary	1.04557	6.55066	37	26.3181	32.81	0.252272	0.654761	0.092967	627.294	0.29062	0.14195	0.31736	-0.02388
1443	COL	m	young adult	Secondary	1.02425	7.59638	20	21.7907	36.655	0.381556	0.498891	0.119553	78.4117	-0.10902	-1.04319	-0.47605	-0.47608
1444	COL	f	early adult	Secondary	1.04742	7.56436	29	23.2588	33.585	0.262726	0.649835	0.087439	536.859	0.03424	-0.72265	0.35093	-0.21053
1445	COL	f	young adult	Secondary	0.95195	6.24085	18	23.2971	33.93	0.565392	0.397668	0.036939	270.259	-0.93504	-0.57069	1.16986	-0.58256
1446	COL	f	young adult	Secondary	0.998558	6.22674	19	24.3388	33.725	0.284997	0.70894	0.006063	209.098	-0.34176	-0.97479	0.53206	0.32298
1447	COL	f	young adult	Secondary	1.02215	5.66954	19	19.8543	34.945	0.258413	0.69417	0.047418	130.686	0.0853	-1.40028	0.73083	-0.7988
1448	COL	m	early adult	Secondary	1.03186	6.65178	21	22.1594	29.99	0.319627	0.603731	0.076641	52.2745	-0.38266	-1.30474	1.51428	1.2662
1449	COL	m	young adult	Secondary	1.02409	6.59047	19	22.7898	25.32	0.29231	0.657473	0.050218	52.2745	-0.24422	-1.39179	0.26468	0.3433
1450	COL	m	early adult	Postgraduate	1.05506	7.12432	30	23.017	28.285	0.155114	0.783138	0.061749	2352.35	0.3714	2.33891	1.29393	-0.30081
1451	COL	m	early adult	Secondary	1.05658	7.77481	33	23.9439	38.37	0.233379	0.685776	0.080845	418.196	-0.55506	-0.28158	0.81821	0.71173
1452	COL	f	early adult	Postgraduate	1.05028	4.68589	33	26.7576	33.905	0.166227	0.79606	0.037713	1829.61	0.87463	1.40475	1.72272	-1.08067
1453	COL	f	young adult	Secondary	1.06191	5.11165	18	19.4471	35.31	0.230844	0.624758	0.144398	209.098	-1.14986	-0.98923	1.19312	-0.06064
1454	COL	f	young adult	Secondary	1.02559	6.87266	19	17.633	36.435	0.262706	0.600495	0.136798	209.098	-0.81225	-0.61832	-0.30712	-0.15631
1455	COL	f	young adult	Secondary	1.01929	5.88222	20	20.2067	31	0.241746	0.712407	0.045846	78.4117	-0.60568	-0.75789	0.73398	0.45788
1456	COL	f	early adult	Secondary	0.8127	5.9735	31	27.834	41.35	0.874871	0.125119	1e-05	156.823	-0.80174	-0.88238	0.22607	0.42009
1457	COL	f	early adult	Secondary	1.03533	7.41415	22	21.8486	35.12	0.28623	0.630066	0.083704	31.3647	0.41382	-0.8843	1.39245	-0.48218
1458	COL	f	early adult	Secondary	0.97698	6.23778	22	21.6482	30.2	0.174843	0.823406	0.001751	339.784	-1.02528	-0.28497	-0.04611	0.1359
1459	COL	m	early adult	Secondary	1.03514	7.30438	25	22.7838	34.21	0.033378	0.966612	1e-05	470.47	1.41932	-0.96702	2.75567	-2.30492
1460	COL	f	early adult	Universitary	1.00265	6.69196	26	19.2845	42.61	0.37663	0.580519	0.042851	784.117	0.33188	-0.14605	0.77469	-0.22791
1461	COL	m	early adult	Secondary	1.02246	7.46413	21	20.7105	33.505	0.303717	0.65513	0.041152	52.2745	1.59432	-2.22354	1.43762	-3.81602
1462	COL	f	early adult	Secondary	1.05048	5.51673	22	21.5504	33.27	0.317368	0.558006	0.124626	209.098	-0.39545	0.0229	0.31823	-0.03995
1463	COL	f	early adult	Secondary	0.98099	6.7636	28	24.132	34.91	0.17626	0.816901	0.006839	836.391	-1.55573	0.40672	0.03402	0.00015
1464	COL	f	young adult	Secondary	1.04028	5.81726	18	16.7375	33.435	0.330563	0.557627	0.111809	209.098	-0.36624	-1.04134	-0.39901	2.21998
1465	COL	f	early adult	Secondary	1.03291	4.88698	22	24.1371	34.165	0.155245	0.828731	0.016024	177.733	0.80329	-1.59706	0.25894	-0.44143
1466	COL	f	early adult	Secondary	0.999481	6.43851	22	23.2421	33.06	0.426663	0.485017	0.08832	627.294	0.11781	-1.78342	1.04171	-2.28413
1467	COL	m	early adult	Universitary	0.7308	7.5413	38	28.9202	43.55	0.99998	1e-05	1e-05	1306.86	1.23086	-0.69317	0.4341	-0.28577
1468	COL	m	early adult	Secondary	1.05878	5.66358	26	22.4515	38.865	0.309829	0.522797	0.167374	522.745	-0.61056	-0.8726	1.3323	-0.27382
1469	COL	m	early adult	Secondary	1.04991	6.25795	27	21.5528	44.715	0.248415	0.614103	0.137482	104.549	-0.67659	-1.05454	0.15684	0.37887
1470	COL	m	young adult	Secondary	1.01393	6.16622	20	23.3301	41.33	0.305784	0.650665	0.043551	130.686	0.28569	-1.41646	-0.1144	-0.25417
1471	COL	f	young adult	Secondary	0.98474	7.11306	19	22.4113	33.545	0.299031	0.659843	0.041126	83.6391	-0.73681	-0.80847	-0.53157	-0.33684
1472	COL	f	early adult	Secondary	1.01194	6.02918	23	23.785	31.3	0.240444	0.749176	0.010381	156.823	-0.5166	-0.87083	0.79896	0.45293
1473	COL	f	early adult	Secondary	1.01908	6.51371	22	23.8525	31.955	0.194278	0.805691	3.1e-05	78.4117	2.11512	-1.28199	-0.23388	-1.5094
1474	COL	m	young adult	Secondary	1.04057	7.701	20	28.4817	24.49	0.139723	0.845611	0.014666	89.1342	-0.18243	-1.22535	0.62975	0.44975
1475	COL	f	early adult	Universitary	1.01404	6.34172	26	26.9568	30.74	0.276675	0.702387	0.020938	261.372	0.22138	-0.47434	1.01016	0.17601
1476	COL	f	early adult	Secondary	0.996279	5.59826	22	24.0875	31.43	0.399953	0.535975	0.064073	104.549	-0.62014	-0.95021	-0.06908	0.03922
1477	COL	m	early adult	Secondary	1.03297	7.49037	25	22.9942	31.65	0.176186	0.777789	0.046025	156.823	1.08469	-1.24047	-0.44627	-0.13962
1478	COL	f	young adult	Secondary	1.00729	5.57681	20	19.5312	31.43	0.235409	0.747256	0.017335	130.686	-0.56717	-0.56225	0.44595	0.47625
1479	COL	m	young adult	Secondary	1.06941	6.88063	20	20.1816	28.285	0.196584	0.684541	0.118875	156.823	-0.44954	-0.93522	-0.36056	-0.27981
1480	COL	f	early adult	Secondary	1.02352	7.06865	22	18.7086	32.895	0.313265	0.601591	0.085144	130.686	-0.70075	-0.66213	-0.28441	-0.11529
1481	COL	m	early adult	Secondary	1.04542	6.70352	23	25.2537	30.655	0.060358	0.922754	0.016888	313.647	1.64724	-0.4465	1.66153	-0.5784
1482	COL	m	young adult	Secondary	1.05966	5.7069	20	26.6088	30.065	0.198255	0.697614	0.104131	470.47	-0.29576	-0.89458	-0.25944	2.32099
1483	COL	f	early adult	Secondary	1.01194	5.63798	21	21.9696	37.55	0.232064	0.760611	0.007325	78.4117	0.82568	-1.33909	0.20001	0.87349
1484	COL	m	early adult	Secondary	1.02439	6.22481	24	21.1565	34.64	0.16348	0.826915	0.009605	104.549	0.03939	-1.087	0.04529	0.08412
1485	COL	f	early adult	Secondary	1.04016	6.45567	26	25.1332	30.105	0.224471	0.718635	0.056894	52.2745	1.73841	-1.49242	-1.00318	-1.27036
1486	COL	m	early adult	Secondary	1.03653	6.43174	31	22.9646	36.505	0.140089	0.841836	0.018075	41.8196	-0.75752	-0.89614	-0.2583	-0.05037
1487	COL	f	early adult	Secondary	1.04048	5.54947	23	22.8798	36.57	0.35938	0.523775	0.116845	156.823	-0.76912	-0.68941	-0.1049	-0.05235
1488	COL	f	early adult	Secondary	1.04183	6.10892	22	22.3421	31.785	0.293514	0.598126	0.108359	209.098	0.03277	-1.59909	1.23389	-0.57041
1489	COL	f	early adult	Secondary	1.03145	6.08529	22	21.5513	42.64	0.365327	0.502264	0.132409	104.549	0.24746	-0.87878	-0.85495	-0.9915
1490	COL	m	young adult	Secondary	1.03513	6.79188	19	19.2567	32.76	0.283193	0.641635	0.075172	104.549	-0.38622	-0.8534	1.06813	-0.87781
1491	COL	f	early adult	Secondary	1.05878	7.69349	22	20.6366	33.4	0.317336	0.503761	0.178903	104.549	-0.55469	-0.96588	-0.40901	-0.29963
1492	COL	m	early adult	Secondary	1.03815	7.09955	35	28.1025	31.575	0.260184	0.676595	0.06322	418.196	-0.47294	-0.8654	0.34485	0.43343
1493	COL	m	early adult	Postgraduate	1.0317	6.36688	36	24.35	26.23	0.255716	0.660656	0.083628	1306.86	0.43449	0.93118	1.7565	0.13151
1494	COL	m	early adult	Universitary	1.0327	6.71126	29	26.872	29.765	0.216735	0.734566	0.048698	470.47	1.32792	-0.02749	0.49017	-0.00668
1495	COL	m	early adult	Secondary	1.04742	8.41755	24	22.3443	25.62	0.119525	0.829906	0.050569	261.372	-0.37412	-1.04994	0.24007	0.1421
1496	COL	f	early adult	Universitary	1.04942	5.89584	26	20.0062	35.405	0.189849	0.760504	0.049647	444.333	0.17011	-0.10899	0.09963	0.09966
1497	COL	f	early adult	Secondary	1.0282	4.6004	23	29.6536	42.995	0.202222	0.77243	0.025348	156.823	1.12471	-0.63758	2.48139	-0.40212
1498	COL	m	young adult	Secondary	1.03187	5.87311	20	24.5881	30.925	0.166105	0.775589	0.058306	125.459	0.45692	-0.79695	-0.23047	-0.99691
1499	COL	m	young adult	Secondary	1.03988	6.05037	19	28.1528	37.145	0.246326	0.662945	0.090729	104.549	-0.91306	-0.58556	-0.06356	0.07103
1500	COL	f	young adult	Secondary	1.05572	6.74481	19	28.8658	37.605	0.218451	0.689985	0.091564	261.372	-0.12305	-1.17648	0.18268	0.11531
1501	COL	m	early adult	Secondary	1.01583	7.98012	28	19.3644	32.09	0.223903	0.7598	0.016298	418.196	-0.71176	-0.73225	0.32765	0.05411
1502	COL	f	early adult	Secondary	1.07226	5.66007	25	23.8803	33.36	0.281627	0.554524	0.163849	496.607	-0.12962	-0.03343	0.06044	0.8151
1503	COL	m	early adult	Universitary	1.03629	5.35532	23	19.4932	38.275	0.239617	0.693755	0.066628	1150.04	0.33453	-1.16684	4.74976	1.82137
1504	COL	f	early adult	Secondary	0.90675	6.72597	24	26.1472	31.16	0.647078	0.345065	0.007858	78.4117	-0.01728	-0.01988	0.19177	-0.44649
1505	COL	m	early adult	Secondary	1.01966	7.71373	22	17.7053	32.86	0.241418	0.729638	0.028944	209.098	-0.07776	-1.22052	1.02301	-1.44651
1506	COL	f	young adult	Secondary	1.06231	7.14158	18	20.6851	35.095	0.240015	0.605271	0.154714	522.745	-0.55068	-0.68955	0.57103	0.61821
1507	COL	f	early adult	Secondary	1.01313	6.02242	22	25.3401	39.465	0.353177	0.544328	0.102495	271.304	-0.85282	-1.03954	1.17304	-0.62338
1508	COL	m	early adult	Secondary	1.03399	6.37266	21	23.3407	35.955	0.306997	0.592238	0.100765	83.6391	-0.60785	-1.38828	0.84627	-0.56075
1509	COL	f	young adult	Secondary	1.04144	6.79236	18	23.5756	39.75	0.296164	0.58892	0.114916	130.686	-0.27534	-0.20897	1.38056	-0.85393
1510	COL	m	young adult	Secondary	0.98186	5.86445	18	21.1528	31.485	0.386754	0.587712	0.025534	235.235	0.02293	-1.11173	-0.21664	-0.17361
1511	COL	m	early adult	Secondary	1.00458	8.41494	21	22.8797	29.645	0.221923	0.768463	0.009614	209.098	-0.1157	-2.03751	1.37596	-1.80751
1512	COL	m	early adult	Universitary	1.04853	5.12325	26	22.0557	30.395	0.146667	0.78411	0.069223	784.117	0.07766	-0.60729	2.57507	-1.83678
1513	COL	f	early adult	Postgraduate	0.991808	6.32824	32	25.8714	33.845	0.359043	0.620442	0.020515	2613.72	0.84364	3.25517	0.79262	-0.72019
1514	COL	f	early adult	Universitary	0.993855	6.77377	25	22.4051	36.915	0.366906	0.6146	0.018494	836.391	1.15221	-0.49031	0.29089	-1.34872
1515	COL	f	early adult	Postgraduate	0.98328	6.02148	35	26.5557	32.6	0.397445	0.586653	0.015902	1150.04	-1.0966	1.27654	1.54391	-1.43732
1516	COL	m	early adult	Postgraduate	0.93817	5.52777	31	24.0822	36.855	0.575441	0.408808	0.015751	784.117	-0.59411	0.83385	0.9697	0.18662
1517	COL	m	early adult	Postgraduate	0.996815	5.30109	38	27.3476	31.57	0.33574	0.64861	0.01565	1829.61	2.23386	1.66236	1.63124	1.77447
1518	COL	m	early adult	Universitary	1.04184	8.59312	30	24.9272	31.175	0.269552	0.648265	0.082183	522.745	1.02845	-0.9021	1.26448	-1.26454
1519	COL	m	early adult	Secondary	1.02122	5.38956	21	19.4069	36.16	0.241862	0.736967	0.021172	418.196	1.73881	-0.61881	1.79508	-2.30802
1520	COL	f	early adult	Secondary	1.0257	6.49618	21	21.1329	30.795	0.347077	0.578041	0.074882	94.094	-0.42708	-1.15124	0.64768	-1.12744
1521	COL	m	early adult	Secondary	1.00393	5.82252	22	21.7875	27.8	0.243929	0.62815	0.127921	177.733	0.46436	-0.87845	0.46265	0.05246
1522	COL	m	early adult	Secondary	1.04557	7.0478	23	29.5662	26.745	0.279271	0.623171	0.097557	130.686	-0.08857	-1.30122	0.39142	0.23523
1523	COL	f	young adult	Secondary	0.992967	5.51874	18	21.6153	35.22	0.451709	0.48699	0.0613	52.2745	-0.95145	-0.81429	0.27176	0.55411
1524	COL	f	early adult	Secondary	1.00402	6.67534	23	22.016	29.145	0.29025	0.693618	0.016131	104.549	0.93257	-0.06435	-0.24724	0.23164
1525	COL	f	early adult	Secondary	1.05899	8.46748	25	22.1441	35.655	0.290078	0.551197	0.158725	130.686	-0.54278	-1.17304	0.08109	0.3217
1526	COL	m	early adult	Secondary	1.01539	5.35889	22	26.2194	34.79	0.312992	0.617716	0.069292	266.6	-0.16285	-1.10392	0.615	0.41363
1527	COL	f	early adult	Universitary	0.992152	6.45518	27	24.3494	37.355	0.461003	0.499202	0.039796	670	0.96579	-0.32802	0.87854	-0.50889
1528	COL	m	early adult	Universitary	0.994477	8.03197	24	23.3333	30.965	0.182879	0.813468	0.003652	627.294	-0.36111	-0.42655	1.99408	-1.68937
1529	COL	f	early adult	Secondary	0.993227	7.10961	22	18.0535	38.12	0.444453	0.497513	0.058034	52.2745	0.08902	-0.43315	0.86344	0.57376
1530	COL	f	young adult	Secondary	1.00363	7.35335	20	17.4099	33.2	0.378354	0.510609	0.111037	88.8666	-1.04571	-0.4599	0.01132	0.12608
1531	COL	m	young adult	Secondary	0.997672	6.40472	20	25.5243	41.475	0.394639	0.555674	0.049687	209.098	-0.32492	-1.57845	0.72527	-0.75088
1532	COL	f	early adult	Secondary	1.03372	5.82901	21	28.8747	35.025	0.361774	0.506978	0.131248	62.7294	-1.253	-0.17106	-0.2071	2.05163
1533	COL	f	young adult	Secondary	1.01526	8.06635	19	29.4477	33.635	0.298061	0.660088	0.041851	78.4117	-0.29238	-1.38041	1.19403	-0.53342
1534	COL	f	young adult	Secondary	0.98513	6.61522	19	32.4606	35.44	0.439283	0.519748	0.040968	313.647	-0.22311	-0.80423	0.47901	-1.23523
1535	COL	f	young adult	Secondary	1.03514	7.91877	20	22.0508	34.725	0.268069	0.65196	0.079971	282.282	-1.28388	-0.4347	0.5788	0.39152
1536	COL	f	young adult	Secondary	1.01	6.22905	19	19.8681	34.885	0.416398	0.529762	0.05384	78.4117	0.28014	-1.70705	0.34624	-0.98979
1537	COL	f	young adult	Secondary	1.03028	5.63857	18	21.1461	40.3	0.26536	0.683969	0.05067	104.549	1.06037	-2.37688	0.41371	0.22758
1538	COL	f	young adult	Secondary	1.02645	5.4832	18	23.8177	43.095	0.339345	0.532184	0.128471	104.549	-0.18944	-1.72732	0.39058	-1.05942
1539	COL	f	young adult	Secondary	1.00038	5.47785	18	18.4236	36.47	0.374531	0.563881	0.061588	125.459	-0.38185	-1.19496	0.85366	-0.47816
1540	COL	f	young adult	Secondary	1.08877	6.24523	18	27.1186	36.43	0.169689	0.697669	0.132641	62.7294	2.00228	-2.92548	1.4034	0.34069
1541	COL	f	young adult	Secondary	1.01008	7.52827	18	19.3548	35.91	0.194049	0.803424	0.002527	313.647	0.48974	-1.79975	1.02293	-2.28877
1542	COL	f	young adult	Universitary	1.05353	5.46671	18	21.8946	32.9	0.292155	0.595414	0.112431	104.549	-1.13721	0.01457	1.22851	0.39531
1543	COL	f	young adult	Secondary	1.04894	6.23997	18	27.3256	30.58	0.249143	0.660731	0.090126	156.823	0.63912	-1.13926	0.44795	-0.04422
1544	COL	f	young adult	Secondary	1.00789	7.54195	18	18.838	32.72	0.269023	0.687452	0.043525	125.459	2.63456	-2.56486	0.57981	3.20922
1545	COL	f	early adult	Universitary	1.06963	6.74851	25	20.2751	33.685	0.171643	0.672219	0.156137	731.842	0.15285	-0.14246	1.14666	0.10112
1546	COL	m	early adult	Secondary	0.97293	5.82808	21	24.4888	30.515	0.31893	0.658773	0.022297	444.333	-1.37497	0.06446	0.03956	0.18787
1547	COL	m	early adult	Secondary	0.93474	8.47291	30	26.0484	33.19	0.593656	0.389898	0.016446	627.294	0.74107	-0.20938	-0.45309	-0.00594
1548	COL	f	young adult	Secondary	0.93851	7.47636	20	21.3372	37.295	0.586294	0.40681	0.006896	313.647	-0.74634	-0.68431	1.74447	-0.6246
1549	COL	f	young adult	Secondary	0.97103	6.19926	20	22.3847	41.23	0.53483	0.42655	0.03862	156.823	1.17588	-0.96705	1.48224	-1.01612
1550	COL	f	early adult	Secondary	1.00963	4.62578	23	20.8581	26.985	0.358644	0.588336	0.05302	73.1842	-0.18409	-1.45799	1.04007	-0.79471
1551	COL	m	early adult	Secondary	1.04684	6.07866	25	21.3295	32.7	0.257355	0.64869	0.093954	271.304	-1.35242	-0.22043	0.98238	-1.04342
1552	COL	m	early adult	Secondary	1.05437	6.90442	23	27.2109	40.63	0.283617	0.578843	0.137539	271.304	-0.3878	-1.08924	1.37868	1.07201
1553	COL	f	early adult	Postgraduate	1.00005	4.65368	27	22.6498	30.75	0.351771	0.633058	0.015171	1202.31	-0.52006	1.54645	0.6978	-0.49539
1554	COL	m	early adult	Secondary	1.0273	6.59282	23	25.154	38.655	0.320364	0.563131	0.116505	209.098	-1.25031	-0.51686	0.74618	0.56062
1555	COL	f	young adult	Secondary	1.06823	5.78435	20	21.3505	33.955	0.280322	0.531938	0.18774	88.8666	-0.62942	-1.10059	0.35602	0.47539
1556	COL	f	young adult	Secondary	1.06437	7.49157	20	26.8292	34.1	0.257937	0.621913	0.12015	88.8666	-0.4985	-1.23698	0.28244	0.42353
1557	COL	f	early adult	Secondary	1.05371	8.04448	27	30.4498	48.325	0.259094	0.610414	0.130492	1627.83	1.46545	1.43683	0.37329	0.17433
1558	COL	f	young adult	Secondary	0.93793	7.86984	19	18.5277	29.285	0.521873	0.45711	0.021017	376.376	0.30615	-0.45267	1.39313	-0.77194
1559	COL	f	early adult	Secondary	1.00212	7.9473	22	24.1864	33.29	0.305368	0.677348	0.017283	156.823	-0.03679	-1.31866	0.58713	0.32323
1560	COL	f	early adult	Secondary	1.00024	7.03076	24	20.8855	38.335	0.430194	0.511708	0.058098	172.506	-0.6202	-1.04336	0.34907	0.45837
1561	COL	f	early adult	Postgraduate	0.990806	7.04047	32	20.6	29.975	0.050559	0.93987	0.00957	1829.61	-0.08798	2.31241	2.3829	-0.91026
1562	COL	f	early adult	Universitary	1.00176	6.60899	25	23.1125	38.155	0.388778	0.587575	0.023648	1306.86	1.53746	-0.36702	-0.83456	-1.07535
1563	COL	m	early adult	Universitary	1.03555	6.71244	31	23.0608	33.595	0.184506	0.781676	0.033817	1568.23	0.11861	0.41178	1.50195	-0.96258
1564	COL	f	early adult	Secondary	1.01867	5.92229	25	31.0936	33.91	0.292321	0.643629	0.06405	418.196	0.12379	-0.73186	1.02686	-0.89415
1565	COL	f	young adult	Secondary	1.06017	5.82752	18	25.2363	32.33	0.238991	0.645812	0.115197	271.304	-1.68375	0.347	-0.65333	-0.59008
1566	COL	f	young adult	Secondary	1.03671	6.99002	20	18.8519	29.495	0.226131	0.703042	0.070827	52.2745	-1.20987	-0.5972	0.65071	0.46879
1567	COL	m	young adult	Secondary	1.04906	6.24441	18	24.0547	28.62	0.262744	0.615209	0.122047	261.372	-0.39745	-1.22001	-0.00335	0.24325
1568	COL	m	young adult	Secondary	1.09287	7.05407	20	19.7413	29.095	0.120639	0.733468	0.145893	62.7294	1.51396	-2.65431	1.80758	1.35919
1569	COL	f	early adult	Secondary	0.994247	7.30939	22	23.8744	31.52	0.220763	0.766475	0.012762	88.8666	-0.13058	-1.29198	0.68299	1.43958
1570	COL	m	early adult	Secondary	1.04485	8.34144	21	22.4712	27.695	0.291261	0.610556	0.098183	104.549	-0.333	-1.48096	0.95082	0.94014
1571	COL	m	early adult	Secondary	1.02376	6.2192	26	24.7367	33.035	0.321327	0.608799	0.069874	522.745	-0.19957	-1.06664	0.189	0.30844
1572	COL	m	early adult	Universitary	1.03834	5.50191	22	20.7903	31.475	0.18918	0.755633	0.055187	130.686	0.31317	-0.53714	1.37939	-0.57312
1573	COL	f	young adult	Secondary	1.1106	8.61505	19	16.7725	40.42	0.232533	0.514268	0.253199	104.549	2.00772	-0.62394	1.1159	0.05405
1574	COL	f	early adult	Secondary	1.04425	6.93476	21	20.8038	24.41	0.287329	0.640032	0.07264	280.191	0.44517	0.50969	-0.21435	-0.05868
1575	COL	m	young adult	Secondary	1.02178	7.40557	20	21.9296	37.11	0.33915	0.609037	0.051813	280.191	0.75357	-0.90782	0.51382	-0.11237
1576	COL	m	young adult	Secondary	1.02192	6.04647	18	22.8433	31.075	0.157173	0.842817	1e-05	209.098	-0.13771	-1.0203	-0.25795	0.00075
1577	COL	m	young adult	Secondary	1.04654	5.86725	19	19.2989	36	0.27954	0.613796	0.106664	156.823	1.03887	-1.66202	0.38182	-1.47857
1578	COL	m	young adult	Secondary	1.01201	6.42063	18	24.8061	33.77	0.168004	0.827673	0.004323	130.686	0.03355	-1.46738	0.28186	-1.18954
1579	COL	f	young adult	Secondary	1.00573	6.63034	18	23.7742	27.7	0.373939	0.5868	0.039261	104.549	1.4747	-0.485	0.9796	-0.1235
1580	COL	f	young adult	Secondary	1.07242	6.97244	18	18.4083	38.99	0.24098	0.579749	0.17927	182.961	0.36694	-1.31492	0.79343	0.08571
1581	COL	f	young adult	Secondary	1.03419	6.47231	19	29.4754	24.76	0.173215	0.797085	0.0297	104.549	0.1853	-0.28043	-0.57445	-0.0818
1582	COL	m	young adult	Secondary	1.0561	7.65401	18	22.582	29.285	0.235329	0.641131	0.123541	15.6823	1.07889	-2.59475	-0.20303	-0.7276
1583	COL	f	young adult	Secondary	1.02832	7.27282	18	27.4498	35.8	0.289744	0.650498	0.059758	130.686	0.63055	0.17329	0.00318	0.22372
1584	COL	f	young adult	Secondary	1.0097	6.92221	18	24.8127	28.815	0.282369	0.66856	0.049071	261.372	0.76563	0.1301	0.62515	-0.04253
1585	COL	f	young adult	Secondary	1.02238	8.23813	19	19.3649	29.925	0.254845	0.703501	0.041653	679.568	0.08873	-0.63238	0.39475	2.41406
1586	COL	m	young adult	Secondary	1.00713	6.17069	18	28.4799	29.845	0.2421	0.748679	0.009222	209.098	1.729	-0.916	-0.01262	1.55204
1587	COL	f	young adult	Secondary	1.01019	6.6532	18	19.2884	25.335	0.167093	0.815313	0.017594	104.549	0.59426	-0.54938	-0.54106	0.22383
1588	MEX	m	young adult	Secondary	0.8965	5.42674	20	20.6131	36.68	0.733466	0.233261	0.033273	768.64	-0.63033	0.28331	-0.70576	1.89975
1589	MEX	m	young adult	Secondary	1.01427	6.46991	18	22.7409	33.89	0.33786	0.64576	0.01638	2305.92	1.25255	1.29571	0.57612	-0.40814
1590	MEX	f	young adult	Secondary	0.8022	6.59861	18	17.6111	41.76	0.954946	0.045044	1e-05	269.024	-0.70009	-0.90991	-0.01812	0.19119
1591	MEX	f	early adult	Secondary	0.8951	7.74025	22	26.7926	36.275	0.742336	0.247502	0.010162	345.888	-0.90839	-0.6723	0.51574	0.24443
1592	MEX	f	young adult	Secondary	0.8215	6.35637	19	17.5343	41.19	0.914584	0.085406	1e-05	269.024	-1.2575	-0.08094	-0.70703	2.25367
1593	MEX	f	young adult	Secondary	1.02978	7.01683	18	19.7667	34.805	0.376151	0.506511	0.117338	1537.28	0.37392	0.06815	-0.85741	-0.13828
1594	MEX	m	young adult	Secondary	1.00079	9.03594	18	21.7037	31.645	0.495783	0.417949	0.086268	614.912	-1.81823	0.46325	0.02904	0.08136
1595	MEX	m	young adult	Secondary	0.92573	7.50459	18	21.0919	35.605	0.701682	0.284615	0.013703	1383.55	0.56337	-0.01669	0.1563	-0.29898
1596	MEX	f	young adult	Secondary	0.92245	6.8439	18	23.3252	36.6	0.706316	0.258996	0.034688	384.32	-0.48277	-0.37469	-0.55326	-0.35309
1597	MEX	f	young adult	Secondary	0.91426	7.20759	18	19.6891	36.815	0.667462	0.309907	0.022631	384.32	-0.99824	-0.13048	-0.62874	-0.12683
1598	MEX	f	young adult	Secondary	0.990573	6.4398	18	25.8191	29.505	0.38586	0.596164	0.017976	1921.6	1.59507	0.49473	-0.65739	-1.44761
1599	MEX	f	young adult	Secondary	0.8507	6.45391	18	18.6852	36.655	0.839519	0.153719	0.006762	2305.92	-0.05589	1.48302	-1.19268	-0.63913
1600	MEX	f	young adult	Secondary	0.8994	7.57819	19	17.4275	33.315	0.740856	0.245444	0.013699	614.912	0.91789	0.05011	-1.46832	0.0646
1601	MEX	m	young adult	Secondary	0.94589	7.34761	20	25.1794	43.135	0.602314	0.373473	0.024212	422.752	1.06432	-1.14386	-0.96357	-0.5824
1602	MEX	m	young adult	Secondary	0.7787	6.52061	18	24.8475	39.28	0.99482	0.003036	0.002144	307.456	-0.78711	-0.54684	-0.27864	0.04891
1603	MEX	f	young adult	Secondary	0.8088	7.33474	19	23.5445	34.88	0.92207	0.07792	1e-05	53.8048	-0.89645	-0.86475	-0.36355	-0.06774
1604	MEX	f	young adult	Secondary	0.93101	7.1377	18	19.5377	37.085	0.650247	0.328783	0.02097	345.888	0.61077	-1.11745	0.69474	0.19606
1605	MEX	m	young adult	Secondary	0.8213	5.09181	18	24.7162	35.815	0.92248	0.073686	0.003835	307.456	-0.43282	-0.751	0.15085	0.42869
1606	MEX	f	young adult	Secondary	0.95692	7.01851	20	22.1031	37.035	0.542811	0.432251	0.024938	269.024	-1.52367	0.05611	-0.96747	-0.31885
1607	MEX	f	young adult	Secondary	0.91867	6.82386	18	25.169	40.15	0.707512	0.277073	0.015415	614.912	-0.80895	-0.5959	0.29651	0.45061
1608	MEX	m	early adult	Secondary	0.997275	6.27619	31	23.4347	28.39	0.461509	0.467712	0.070779	445.811	-1.21901	0.07437	-0.8859	-0.55969
1609	MEX	f	young adult	Secondary	0.991406	6.45646	19	21.6743	33.575	0.504378	0.442243	0.053379	614.912	-0.28662	-0.54535	-0.42659	-0.33325
1610	MEX	m	young adult	Secondary	0.94983	7.4325	19	24.1517	33.845	0.612601	0.298955	0.088444	538.048	0.24634	-0.71153	-1.09863	-0.11055
1611	MEX	f	early adult	Secondary	1.0097	7.06242	21	30.0477	31.36	0.423013	0.554286	0.0227	1152.96	-0.0617	0.58536	0.26426	0.13846
1612	MEX	f	young adult	Secondary	0.8289	6.4854	18	20.705	35.135	0.925814	0.067518	0.006668	461.184	-0.53327	-0.50022	-1.52183	-0.93628
1613	MEX	f	young adult	Secondary	0.93037	5.65961	18	31.6852	43.97	0.697616	0.263186	0.039198	461.184	0.51972	-1.05103	-1.29006	-1.17829
1614	MEX	f	young adult	Secondary	0.8726	6.87602	18	25.7878	33.9	0.804961	0.195029	1e-05	461.184	0.02809	-0.77074	-0.83566	0.34173
1615	MEX	m	young adult	Secondary	0.856	6.16058	18	28.9389	44.09	0.836413	0.146833	0.016754	230.592	-0.9408	-0.46723	-0.23533	-0.10883
1616	MEX	f	young adult	Secondary	0.8705	6.48117	18	19.609	47.06	0.804523	0.173852	0.021624	230.592	-1.30586	-0.24178	0.05424	-0.16373
1617	MEX	m	young adult	Secondary	0.8956	5.40925	19	25.3644	29.84	0.776646	0.206885	0.016469	307.456	1.29421	-1.1704	-0.47035	-0.34459
1618	MEX	f	young adult	Secondary	0.96985	5.6596	18	22.221	36.52	0.582267	0.372945	0.044788	461.184	-0.89763	-0.07976	-0.61891	-0.05113
1619	MEX	m	young adult	Secondary	0.9659	7.95821	18	20.493	42.66	0.577916	0.397407	0.024678	614.912	2.22231	-2.17517	-0.74075	1.03931
1620	MEX	m	early adult	Secondary	0.95421	6.37618	22	19.6748	35.275	0.556142	0.427137	0.016721	53.8048	-0.26664	-0.30849	-1.07595	2.4375
1621	MEX	f	early adult	Secondary	1.01389	5.94494	26	19.9517	37.77	0.393134	0.580936	0.025931	384.32	-0.04941	0.04402	-0.61348	0.00983
1622	MEX	f	young adult	Secondary	0.95991	7.08842	19	18.7139	30.57	0.601057	0.351389	0.047554	461.184	2.27395	-2.26961	-2.7662	-2.96749
1623	MEX	m	young adult	Secondary	0.8129	6.79333	18	24.1306	33.005	0.924168	0.075822	1e-05	384.32	-1.31142	-0.23037	0.66011	0.51395
1624	MEX	f	young adult	Secondary	0.8762	6.18376	18	27.4142	40.1	0.746051	0.248916	0.005033	307.456	-0.59965	-0.19712	-1.09194	-0.99456
1625	MEX	f	young adult	Secondary	0.92093	5.13656	18	27.0013	35.4	0.683193	0.294721	0.022087	345.888	-0.82099	-0.63146	-0.56948	-0.12916
1626	MEX	f	young adult	Secondary	0.8327	7.42617	18	27.366	28.4	0.895006	0.096443	0.00855	614.912	-0.43368	0.53651	-1.6231	-1.10223
1627	MEX	f	young adult	Secondary	0.8829	7.11787	19	18.2417	30.295	0.76903	0.208285	0.022686	499.616	-0.46751	-0.75699	-0.28778	-0.00519
1628	MEX	f	young adult	Secondary	0.91267	7.53308	18	22.6285	32.48	0.719323	0.256095	0.024581	653.344	1.09656	-0.90554	-1.24287	-0.84849
1629	MEX	f	young adult	Secondary	0.997831	6.80986	18	26.8465	31.3	0.445498	0.501863	0.052639	1537.28	0.58678	1.65869	-0.72747	-0.48129
1630	MEX	f	young adult	Secondary	0.8882	6.30025	18	34.1984	30.7	0.793186	0.181166	0.025648	115.296	0.7257	-1.34052	-0.79485	-0.68165
1631	MEX	f	young adult	Secondary	0.91702	5.802	19	24.2618	34.465	0.651174	0.331056	0.01777	1152.96	0.09841	0.42555	-2.44492	1.04457
1632	MEX	m	young adult	Secondary	0.98014	6.99846	18	20.7501	28.155	0.460129	0.517596	0.022276	922.367	0.38241	-0.16541	-2.16435	-1.21923
1633	MEX	f	young adult	Secondary	0.8563	6.15342	19	25.0712	31.505	0.842674	0.157316	1e-05	768.64	0.76219	-0.73548	1.41801	-1.07058
1634	MEX	f	young adult	Secondary	0.8811	6.38956	18	27.0945	42.32	0.765683	0.22408	0.010238	215.219	-1.40457	-0.19567	-0.2304	-0.1775
1635	MEX	f	young adult	Secondary	0.9132	5.92628	19	21.66	36.245	0.710585	0.28811	0.001305	384.32	-0.09284	-1.00053	-1.50172	-1.04376
1636	MEX	m	early adult	Secondary	0.8054	5.45603	21	25.2247	39.225	0.951808	0.048182	1e-05	384.32	-0.01029	-0.45079	-1.07641	-0.52647
1637	MEX	f	young adult	Secondary	0.97418	6.54229	19	18.6542	34.725	0.571425	0.383697	0.044878	307.456	-0.79061	-0.64304	0.00038	0.0752
1638	MEX	f	young adult	Secondary	0.8082	7.75466	18	28.6614	37.08	0.947892	0.051524	0.000584	1383.55	0.98983	-0.46114	-1.3622	-0.4326
1639	MEX	f	young adult	Secondary	0.97527	6.36526	18	26.4432	31.32	0.541174	0.415365	0.043461	1767.87	1.88365	-0.4081	-2.17464	-1.4865
1640	MEX	f	young adult	Secondary	0.8985	5.27095	18	21.5046	33.395	0.72013	0.274643	0.005227	768.64	-0.34382	-0.32451	0.40018	0.50506
1641	MEX	f	young adult	Secondary	0.8985	6.89616	18	23.2469	37.475	0.717577	0.266384	0.016039	384.32	-1.0786	-0.33238	-0.42552	-0.03327
1642	MEX	f	young adult	Secondary	0.97908	7.64617	19	19.5021	40.13	0.489337	0.474827	0.035836	614.912	-0.46192	0.1017	-0.41412	0.61513
1643	MEX	f	young adult	Secondary	0.8908	6.09203	19	27.3298	33.415	0.735379	0.257912	0.006709	614.912	1.9212	0.12609	0.35371	0.2009
1644	MEX	f	young adult	Secondary	0.97713	6.84159	19	22.1521	30.385	0.507101	0.462896	0.030003	538.048	1.39932	-1.79135	0.38606	-3.24723
1645	MEX	f	young adult	Secondary	0.8336	6.55221	19	25.2057	34.125	0.896996	0.102994	1e-05	1460.42	1.35593	-0.0607	-1.13469	-0.37233
1646	MEX	m	young adult	Secondary	0.97761	5.25469	20	30.8719	34.5	0.536564	0.42352	0.039915	192.16	-0.70738	-0.55711	0.30759	0.55586
1647	MEX	f	young adult	Secondary	0.7644	6.12154	18	23.6092	35.78	0.999578	0.000412	1e-05	153.728	-0.97311	-0.62655	-0.47994	-0.03819
1648	MEX	f	young adult	Secondary	0.94687	7.53619	19	23.1725	35.775	0.585671	0.395854	0.018474	153.728	-0.0579	-0.70172	-0.91954	0.07138
1649	MEX	f	young adult	Secondary	0.807	7.41707	18	19.0901	40.88	0.921966	0.078024	1e-05	461.184	0.66046	-0.39254	-0.93026	-0.20364
1650	MEX	f	young adult	Secondary	0.90454	5.3991	19	30.9646	37.05	0.744832	0.244244	0.010924	307.456	1.36686	-2.35849	0.65749	0.43198
1651	MEX	m	young adult	Universitary	0.94004	7.50624	20	33.3122	36.675	0.63524	0.354938	0.009822	1537.28	1.28717	0.68469	1.09176	-0.37038
1652	MEX	f	young adult	Secondary	0.98633	6.83748	18	19.2714	30.8	0.477485	0.495431	0.027084	1537.28	2.15123	0.64388	-1.52017	1.32214
1653	MEX	f	young adult	Secondary	1.02239	5.77556	19	23.9168	36.48	0.331897	0.622621	0.045483	768.64	0.94541	0.36628	-1.32814	-0.33714
1654	MEX	f	young adult	Secondary	0.885	5.90223	18	22.0509	29.255	0.770899	0.220636	0.008466	1921.6	0.6138	0.39824	-0.90117	-0.37148
1655	MEX	f	young adult	Secondary	0.97228	6.17836	20	24.4734	34.73	0.511999	0.445658	0.042342	1537.28	2.02091	0.39579	-0.86218	-0.99653
1656	MEX	f	young adult	Secondary	0.8974	6.09657	18	23.0014	34.135	0.751961	0.239178	0.008862	461.184	0.17819	-1.21659	0.34317	0.14657
1657	MEX	f	young adult	Secondary	0.91686	6.01458	18	18.4025	41.04	0.683718	0.294367	0.021915	1921.6	1.24726	1.05602	0.01871	-0.25931
1658	MEX	m	early adult	Secondary	0.995077	5.33073	21	21.2914	33.875	0.420627	0.555214	0.024159	345.888	0.34093	-1.07779	-0.54463	1.6513
1659	MEX	f	young adult	Secondary	0.94112	5.56188	18	22.8297	35.835	0.617638	0.359945	0.022417	153.728	-0.58385	-1.00697	-1.05095	-0.41543
1660	MEX	f	young adult	Secondary	0.858	6.36485	19	21.383	30.605	0.834424	0.164786	0.00079	230.592	-0.61584	-0.40265	-0.42268	0.00145
1661	MEX	m	young adult	Secondary	0.94243	6.57478	20	21.9125	32.85	0.66132	0.223474	0.115206	230.592	0.3856	-0.61249	-0.44532	0.05617
1662	MEX	f	early adult	Secondary	0.9133	5.97893	26	21.4227	37.64	0.685045	0.301975	0.012981	76.864	-1.0885	-0.72336	0.64967	0.81803
1663	MEX	f	young adult	Secondary	0.96465	6.52426	18	21.0921	36.33	0.578322	0.394622	0.027055	2305.92	0.83108	1.1023	-1.35019	-0.91304
1664	MEX	f	young adult	Secondary	0.8573	6.7155	18	24.9512	37.535	0.80465	0.19534	1e-05	461.184	-1.091	0.54084	-1.10405	-0.2367
1665	MEX	m	young adult	Secondary	0.885	6.17489	20	21.3149	34.77	0.781985	0.203112	0.014903	384.32	-1.08585	-0.32914	-0.4621	0.02762
1666	MEX	f	young adult	Secondary	0.95486	6.19955	18	27.7924	46.85	0.599633	0.369928	0.030439	576.48	0.81893	-0.17672	-0.06921	-0.24823
1667	MEX	m	early adult	Universitary	0.97396	7.83321	25	20.8347	31.46	0.529659	0.436801	0.033541	691.776	-0.49609	0.25645	0.61335	0.18527
1668	MEX	f	young adult	Secondary	0.9574	4.7626	19	16.3797	35.515	0.530159	0.455639	0.014202	215.219	2.47624	-0.10395	-1.28605	0.78789
1669	MEX	f	young adult	Secondary	0.90646	6.49433	18	26.3852	39.915	0.688393	0.284798	0.026809	2305.92	1.56104	1.42853	1.95814	-1.06348
1670	MEX	f	young adult	Secondary	1.0061	5.76325	20	22.0102	37.785	0.36461	0.593005	0.042385	5380.48	2.98526	2.70708	-1.25078	-1.73476
1671	MEX	m	young adult	Secondary	0.95604	5.27937	18	29.8705	30.19	0.571099	0.392309	0.036592	2152.19	3.35522	0.38921	-0.22905	-3.57479
1672	MEX	f	young adult	Secondary	1.00604	6.45037	19	23.4259	31.295	0.398136	0.565999	0.035866	922.367	-0.07025	-0.08605	-1.31662	-0.60341
1673	MEX	m	early adult	Secondary	1.01871	6.35715	21	25.6958	30.81	0.267364	0.702954	0.029682	1152.96	1.26559	0.67159	0.40165	2.73243
1674	MEX	m	young adult	Secondary	0.96414	6.47862	18	31.3929	38.19	0.568002	0.388836	0.043162	538.048	-1.15629	-0.2648	0.61034	0.36992
1675	MEX	m	young adult	Secondary	0.96445	7.94352	18	23.3788	38.18	0.512329	0.461184	0.026487	2305.92	0.09095	1.75554	-0.26083	0.21249
1676	MEX	m	young adult	Secondary	0.90447	5.43419	19	19.3869	46.47	0.745303	0.199334	0.055364	269.024	-0.93636	-0.84252	0.0835	0.48937
1677	MEX	f	young adult	Secondary	0.92708	5.73699	19	19.9166	33.885	0.654073	0.327495	0.018432	1537.28	1.13436	0.80699	0.06868	-0.32665
1678	MEX	m	young adult	Secondary	0.94575	6.1027	19	19.4368	31.605	0.617426	0.341561	0.041013	1691.01	2.42446	-2.35669	-0.17073	-2.74903
1679	MEX	m	young adult	Secondary	0.91846	6.09053	19	37.7481	31.575	0.682143	0.289511	0.028346	999.231	0.84659	-0.81985	0.12647	-0.62044
1680	MEX	m	young adult	Secondary	1.00923	5.80834	19	22.4883	29.52	0.380912	0.594665	0.024423	1537.28	-0.18044	-0.12514	0.46593	0.32405
1681	MEX	f	early adult	Secondary	0.94954	7.23242	23	16.6743	44.74	0.590457	0.391384	0.018159	768.64	-0.56169	-0.63222	0.26295	0.39793
1682	MEX	m	early adult	Secondary	1.02649	6.42749	21	21.2418	35.28	0.311829	0.642663	0.045509	768.64	3.72462	0.22769	-0.06004	-0.82318
1683	MEX	f	early adult	Secondary	0.93401	6.04758	26	31.8107	39.51	0.655974	0.305681	0.038345	768.64	0.23888	-0.61064	0.15997	-0.13776
1684	MEX	f	early adult	Secondary	0.91106	6.37796	23	21.0837	39.23	0.708276	0.281375	0.01035	230.592	-1.64462	0.05459	0.00354	-0.08705
1685	MEX	f	early adult	Secondary	0.94798	7.89879	27	18.907	31.005	0.646828	0.321964	0.031209	768.64	-0.13227	-1.33197	0.60519	-0.91662
1686	MEX	f	early adult	Secondary	1.03293	5.0694	21	20.8677	34.325	0.177045	0.805118	0.017838	6149.12	4.56379	2.81118	-1.47513	-2.49364
1687	MEX	m	early adult	Secondary	1.03531	5.25445	22	22.5487	32.39	0.158952	0.828173	0.012876	4611.84	3.46261	3.36467	-0.68818	0.58198
1688	MEX	f	early adult	Secondary	0.990773	8.3372	23	20.4159	37.27	0.470459	0.499077	0.030463	307.456	-0.93232	-0.41463	-0.24172	-0.12448
1689	MEX	m	early adult	Secondary	0.8567	5.92006	29	21.5476	37.225	0.806214	0.192534	0.001251	768.64	1.23122	-1.03661	-0.5022	-0.8957
1690	MEX	m	early adult	Postgraduate	1.00888	6.89046	28	23.6944	37.14	0.387668	0.561957	0.050374	1152.96	1.18846	1.10134	0.35084	-2.39512
1691	MEX	f	young adult	Secondary	0.95902	5.97005	18	22.7294	33.375	0.576848	0.374768	0.048384	3074.56	0.96023	2.12975	-0.63452	-0.43937
1692	MEX	m	young adult	Secondary	0.8779	6.82981	20	24.8598	40.35	0.769506	0.206067	0.024428	992.314	3.0724	-0.12075	-1.32954	-1.80377
1693	MEX	m	early adult	Secondary	0.993263	5.82731	21	19.1019	30.45	0.409637	0.556484	0.033879	6149.12	3.14521	3.27882	-1.2683	0.59541
1694	MEX	f	young adult	Secondary	1.0121	6.97979	19	25.6825	37.435	0.304101	0.674596	0.021303	1537.28	2.3169	-0.38707	0.41598	2.90488
1695	MEX	m	young adult	Secondary	0.96696	7.34362	19	20.6355	38.335	0.546141	0.438796	0.015062	2305.92	0.67749	0.41948	-0.8297	-0.95751
1696	MEX	m	young adult	Secondary	1.01226	5.02587	19	22.2438	38.565	0.284665	0.685302	0.030033	3074.56	2.2568	1.88809	-1.25996	-0.95605
1697	MEX	m	young adult	Secondary	0.98521	6.27218	19	19.0007	29.675	0.510811	0.452599	0.036591	922.367	-0.56795	0.67352	-0.85836	-0.02224
1698	MEX	m	young adult	Secondary	1.03898	6.09302	20	20.7292	24.68	0.135769	0.84299	0.021241	1537.28	0.41219	0.53917	0.44057	-0.05369
1699	MEX	f	young adult	Secondary	1.00975	5.328	19	20.1034	30.035	0.353432	0.623588	0.02298	2305.92	1.82761	1.67689	-0.6271	-0.21518
1700	MEX	f	young adult	Secondary	0.95809	6.32239	19	28.3119	34.175	0.603011	0.365397	0.031592	384.32	-0.7441	-0.16525	-0.39853	-0.20322
1701	MEX	m	young adult	Secondary	0.8802	4.76735	18	21.9055	40.445	0.781952	0.208195	0.009853	461.184	-1.30294	-0.17777	0.65373	0.49831
1702	MEX	f	young adult	Universitary	0.98785	4.98283	19	22.9359	34.55	0.498728	0.488701	0.012571	76.864	-0.90163	0.92339	-0.02488	-0.09164
1703	MEX	f	young adult	Universitary	0.92053	5.77311	18	28.3616	31.475	0.68696	0.274284	0.038756	99.9231	-0.56138	-0.14853	0.66253	0.30573
1704	MEX	m	young adult	Secondary	0.93818	6.60169	19	24.5244	40.35	0.651388	0.31706	0.031552	768.64	0.82008	0.0965	-0.92595	0.14948
1705	MEX	f	young adult	Secondary	0.8389	5.71076	18	25.3636	36.66	0.87976	0.116405	0.003836	2305.92	0.62924	1.23114	-0.37164	0.03831
1706	MEX	m	young adult	Secondary	0.95619	6.50328	19	19.6904	36.185	0.570901	0.40537	0.023728	215.219	-1.03177	-0.37344	0.00082	0.10036
1707	MEX	m	young adult	Secondary	1.00868	6.69139	18	28.1699	29.13	0.449796	0.470002	0.080202	184.473	1.60456	0.66336	0.55752	0.27007
1708	MEX	m	early adult	Universitary	0.94524	6.31543	30	26.5214	35.685	0.59528	0.385666	0.019054	445.811	1.31175	-0.5258	0.23677	-1.55486
1709	MEX	m	early adult	Universitary	0.99036	7.28054	22	31.2149	32.185	0.419759	0.54309	0.037151	230.592	0.75682	0.14786	0.70594	-0.46256
1710	MEX	f	early adult	Secondary	1.01902	5.58274	23	28.5255	40.495	0.505455	0.346669	0.147876	115.296	-0.26899	-0.42037	-0.09244	0.11289
1711	MEX	m	early adult	Universitary	0.99681	6.12561	24	34.8897	40.425	0.458591	0.492435	0.048974	345.888	-0.25712	0.06664	0.67978	-0.60379
1712	MEX	f	early adult	Universitary	0.93529	6.98935	22	24.7584	39.635	0.609134	0.377805	0.013061	230.592	-0.56519	-0.27425	1.57423	-0.45869
1713	MEX	f	early adult	Universitary	0.94825	6.28709	21	26.8544	38.935	0.687903	0.217225	0.094872	192.16	1.06441	0.5533	0.44384	3.02019
1714	MEX	f	early adult	Universitary	0.8625	6.99024	21	23.708	44.35	0.853397	0.08057	0.066033	215.219	-1.18291	0.35066	0.52917	-0.34719
1715	MEX	f	early adult	Universitary	1.00921	7.0881	24	18.7584	32.66	0.473935	0.470416	0.055649	115.296	0.1751	0.14058	-0.15895	0.65678
1716	MEX	f	young adult	Secondary	1.00558	7.38203	20	19.6407	33.92	0.403655	0.541984	0.054361	345.888	-0.03563	-0.90532	-0.18923	-0.09198
1717	MEX	f	young adult	Secondary	0.94294	6.64898	20	22.1811	40.52	0.607509	0.359915	0.032576	230.592	-0.53075	-0.41195	-0.40654	-0.19333
1718	MEX	f	young adult	Secondary	0.8651	6.77447	18	21.3684	38.99	0.816252	0.168276	0.015472	230.592	0.56593	-1.46165	-0.61742	-0.7029
1719	MEX	f	young adult	Secondary	0.97013	6.02435	20	22.1479	29.335	0.561201	0.417223	0.021576	230.592	0.27892	-1.09817	-0.21916	-0.2355
1720	MEX	f	young adult	Secondary	0.97781	5.82952	20	21.8291	44.14	0.551659	0.413932	0.034409	307.456	-0.19771	0.31977	-0.97849	-0.04787
1721	MEX	f	early adult	Secondary	0.97973	5.84516	22	26.5522	36.99	0.515694	0.43447	0.049836	153.728	0.14691	-1.00633	-0.62006	-0.03992
1722	MEX	m	early adult	Postgraduate	0.94342	6.84406	29	26.217	38.695	0.61065	0.353347	0.036003	345.888	0.81518	1.2627	1.59846	-0.51942
1723	MEX	f	early adult	Secondary	0.8882	7.28781	24	27.7363	42.67	0.756651	0.235325	0.008024	691.776	-1.33355	0.2861	-0.59033	-0.47071
1724	MEX	f	early adult	Secondary	0.97854	6.37617	22	19.7803	36.34	0.542152	0.378278	0.07957	307.456	-0.8491	-0.11031	-0.19385	0.07937
1725	MEX	f	early adult	Secondary	0.9353	7.47356	22	21.0289	38.72	0.608186	0.365872	0.025942	153.728	-0.88939	-0.58544	-0.69969	-0.85957
1726	MEX	m	early adult	Secondary	0.9974	5.58962	21	21.3028	39.435	0.507691	0.459004	0.033306	153.728	-1.2566	-0.26741	-0.04787	-0.27183
1727	MEX	f	early adult	Universitary	0.95726	8.59737	24	23.5619	48.005	0.638835	0.293892	0.067273	461.184	0.91722	0.12695	0.39549	2.56013
1728	MEX	f	early adult	Universitary	0.97524	5.46478	33	21.7715	41.065	0.503609	0.474498	0.021893	614.912	-1.40049	0.6096	1.44176	0.5189
1729	MEX	m	early adult	Universitary	0.9353	6.20018	31	25.2144	36.59	0.591664	0.386914	0.021422	614.912	-0.426	0.65086	0.27511	0.14816
1730	MEX	f	early adult	Secondary	0.98124	5.16847	22	22.7841	37.415	0.497763	0.469891	0.032345	153.728	-0.48818	-0.59245	-0.56452	-0.72699
1731	MEX	f	early adult	Postgraduate	0.94242	5.78608	34	21.3305	31.1	0.667589	0.303861	0.02855	1152.96	-0.39293	2.34418	1.5756	0.63266
1732	MEX	f	early adult	Secondary	0.92482	7.05014	26	22.3154	35.675	0.670038	0.298649	0.031313	1921.6	-0.55412	1.48298	0.83704	0.23371
1733	MEX	f	early adult	Universitary	0.95143	6.30178	24	22.861	36.595	0.582623	0.40349	0.013887	345.888	-1.1196	0.40475	0.71619	-0.28046
1734	MEX	f	early adult	Universitary	0.90838	6.32617	31	23.9516	49.065	0.724333	0.255672	0.019994	614.912	0.55254	0.73619	0.1983	-0.07551
1735	MEX	m	early adult	Secondary	0.96908	5.8226	29	19.4274	34.375	0.489512	0.491636	0.018852	30.7456	-0.7831	-0.40719	-0.36915	-0.13126
1736	MEX	m	early adult	Secondary	0.8435	6.65422	25	26.7146	40.94	0.879218	0.110593	0.010189	230.592	-0.36889	-0.49287	0.09086	-0.43704
1737	MEX	f	early adult	Universitary	0.98148	7.00121	26	21.6298	34.19	0.50307	0.460285	0.036644	461.184	2.7019	1.02334	0.74128	1.98978
1738	MEX	m	early adult	Secondary	0.992365	5.96157	24	25.3515	32.955	0.438904	0.542888	0.018208	307.456	0.51974	0.43945	-1.06672	-0.41612
1739	MEX	m	early adult	Universitary	0.91066	6.97531	22	23.3576	39.55	0.699788	0.278846	0.021366	115.296	0.84842	-1.11644	-0.6783	-0.16977
1740	MEX	m	young adult	Secondary	1.01008	6.00789	19	22.7585	42.28	0.378661	0.606472	0.014867	614.912	-0.14512	-0.61503	-0.64614	0.19483
1741	MEX	m	early adult	Postgraduate	0.98411	7.67196	33	23.3243	29.25	0.413882	0.573767	0.012351	1921.6	-0.68777	2.3665	1.30605	-0.02898
1742	MEX	f	early adult	Postgraduate	0.96942	5.5873	35	25.3273	33.785	0.522857	0.448785	0.028359	1921.6	-0.5985	2.26219	1.07117	-0.23504
1743	MEX	f	early adult	Secondary	1.02909	5.4201	23	19.6569	32.98	0.202169	0.785236	0.012595	999.231	1.09779	-0.48864	-1.71657	-0.9778
1744	MEX	m	early adult	Postgraduate	0.95008	6.15428	29	23.3837	33.05	0.574641	0.401664	0.023695	461.184	-0.52668	1.65628	0.65959	0.02943
1745	MEX	f	early adult	Universitary	1.00112	6.88766	24	21.1998	30.24	0.369176	0.598473	0.032351	307.456	-0.61054	0.9751	0.09022	0.12356
1746	MEX	m	early adult	Universitary	0.995179	6.63531	26	26.64	28.415	0.461278	0.503563	0.03516	461.184	-1.24506	0.62327	0.74361	-0.19118
1747	MEX	f	early adult	Secondary	0.90385	8.30077	22	20.0163	46.725	0.72068	0.201755	0.077565	245.965	-1.59004	0.33638	-0.37289	-0.61418
1748	MEX	f	early adult	Secondary	0.91047	5.98525	26	25.4748	42.265	0.688123	0.286512	0.025365	538.048	-0.57995	-0.42474	0.04397	0.2794
1749	MEX	m	young adult	Secondary	1.04263	8.80817	20	17.5362	37.12	0.240024	0.712088	0.047887	230.592	-1.32837	-0.33556	0.67289	0.54524
1750	MEX	f	young adult	Secondary	0.90431	5.78298	20	24.2664	40.91	0.735978	0.243925	0.020097	345.888	-0.70239	0.0625	-0.40898	0.22429
1751	MEX	f	young adult	Secondary	0.94713	6.38559	19	23.5151	41.895	0.590466	0.389238	0.020297	1229.82	0.69634	0.28298	-0.71538	-0.2157
1752	MEX	f	young adult	Secondary	0.9051	5.30123	19	18.9203	32.965	0.712705	0.276151	0.011144	461.184	0.04052	-1.1493	-1.27255	-1.13556
1753	MEX	f	young adult	Secondary	0.90142	6.12554	19	18.7966	30.465	0.732503	0.245378	0.022119	1844.73	1.75465	-0.19518	0.7592	0.93021
1754	MEX	f	early adult	Universitary	0.93044	6.69735	22	21.068	37.505	0.642933	0.339049	0.018018	1383.55	1.01784	0.33667	-0.33211	-0.52524
1755	MEX	f	early adult	Secondary	0.95998	5.35909	21	22.8557	41.745	0.587254	0.369316	0.04343	230.592	-0.13799	0.3355	-0.08838	0.63488
1756	MEX	f	early adult	Universitary	1.04105	5.79099	26	20.6952	33.135	0.183059	0.801789	0.015152	576.48	2.8533	1.85358	1.26086	2.57366
1757	MEX	m	early adult	Universitary	0.96053	7.17204	23	22.6944	36.575	0.57056	0.384553	0.044887	230.592	1.04068	-0.43917	-1.16032	-0.86237
1758	MEX	m	early adult	Universitary	0.990553	4.75948	24	33.0909	35.67	0.443093	0.525066	0.031841	768.64	-0.29897	0.31387	0.90151	0.23172
1759	MEX	f	early adult	Secondary	0.91059	5.80008	22	21.7758	35.73	0.664996	0.33	0.005004	269.024	-0.55916	-0.46436	0.39787	0.50899
1760	MEX	f	early adult	Universitary	0.95549	5.94692	23	22.1026	29.84	0.590611	0.38801	0.021379	153.728	0.32858	-0.37154	-0.59304	-0.21892
1761	MEX	f	early adult	Universitary	0.96363	7.99034	29	23.8801	33.695	0.512839	0.468596	0.018564	153.728	-0.45491	0.58718	-0.28592	0.01951
1762	MEX	m	early adult	Secondary	1.00605	7.51378	24	26.0665	32.65	0.376691	0.55979	0.06352	153.728	-0.5809	-0.3182	-0.08482	-0.0942
1763	MEX	f	early adult	Secondary	1.00814	6.06616	22	21.8994	43.665	0.379329	0.60014	0.020532	269.024	-0.54731	-0.7071	-0.3329	-0.25619
1764	MEX	f	early adult	Secondary	0.93403	6.86717	24	22.8749	38.365	0.648859	0.334	0.01714	461.184	0.16126	-0.29392	0.44909	0.78452
1765	MEX	f	early adult	Secondary	0.92919	7.18187	36	26.1492	35.215	0.665318	0.307393	0.027289	461.184	-0.68774	-0.84071	0.27229	0.36915
1766	MEX	m	early adult	Universitary	0.94135	6.11427	32	24.676	33.54	0.633622	0.316326	0.050052	1537.28	0.21565	1.64369	1.05153	-0.22451
1767	MEX	m	early adult	Secondary	1.01094	5.32962	22	25.8439	35.66	0.38785	0.541193	0.070956	384.32	-0.68618	-0.42562	0.29162	0.51675
1768	MEX	m	early adult	Universitary	0.8847	7.60694	34	24.5222	34.245	0.751141	0.242524	0.006335	538.048	0.52022	0.3515	-0.33678	-0.49079
1769	MEX	m	early adult	Secondary	0.976	5.87493	28	23.4451	42.98	0.535475	0.433192	0.031333	461.184	-0.2217	-0.02974	-1.10981	2.35459
1770	MEX	f	early adult	Secondary	0.99149	6.64832	30	18.6558	38.455	0.537976	0.429713	0.032311	461.184	-1.36174	0.89739	0.90921	0.3076
1771	MEX	f	early adult	Universitary	0.94026	7.47628	24	28.306	41.69	0.615013	0.373038	0.011949	230.592	1.92721	-1.58133	-0.37443	-1.47815
1772	MEX	m	young adult	Secondary	1.01085	6.4552	20	30.5277	40.05	0.418097	0.504632	0.07727	384.32	-0.37311	-0.17903	0.02198	0.54093
1773	MEX	f	young adult	Secondary	0.94384	7.44693	20	19.6097	35.735	0.603767	0.380852	0.015381	76.864	-0.20591	-0.80286	0.27523	0.13717
1774	MEX	m	early adult	Secondary	0.98262	6.25833	36	30.4467	38.56	0.449956	0.532546	0.017498	230.592	-0.39164	-0.464	-0.09892	0.49071
1775	MEX	f	young adult	Secondary	0.8574	5.51136	20	27.0784	49.195	0.835002	0.151606	0.013392	230.592	-1.86965	0.42533	-0.43129	-0.46707
1776	MEX	f	early adult	Universitary	0.98046	5.68369	26	28.0628	36.835	0.506594	0.416184	0.077222	614.912	1.34593	0.41223	-0.93667	-0.97284
1777	MEX	f	young adult	Universitary	0.97353	5.8207	20	24.4832	33.29	0.497542	0.475907	0.026551	192.16	-0.21078	-0.68476	0.63733	0.15867
1778	MEX	f	early adult	Secondary	0.8304	6.68265	21	28.617	33.585	0.900134	0.080672	0.019193	153.728	-0.42067	-0.52022	-0.041	0.00356
1779	MEX	f	early adult	Secondary	0.98721	7.82638	21	25.9472	44.855	0.471119	0.498296	0.030584	691.776	0.04176	-0.66807	-0.1282	-0.18421
1780	MEX	f	early adult	Secondary	0.8384	6.82131	21	20.6405	54.885	0.856957	0.143033	1e-05	691.776	-0.35691	0.04676	-0.6188	0.33254
1781	MEX	f	early adult	Secondary	0.8889	7.89152	22	20.8978	40.035	0.781112	0.190756	0.028132	1537.28	-0.17318	0.92639	-0.60461	0.30342
1782	MEX	m	early adult	Secondary	0.8976	5.34841	21	26.268	37.125	0.742439	0.22698	0.030581	230.592	0.06508	-0.45426	-0.53428	-0.51315
1783	MEX	f	early adult	Secondary	0.97404	7.54389	21	23.9224	31.375	0.526925	0.433985	0.03909	345.888	-0.46259	-0.92147	-0.16271	-0.06175
1784	MEX	m	early adult	Secondary	1.00156	7.22338	22	24.1254	37.78	0.506506	0.392771	0.100723	3074.56	2.95678	1.3034	-1.94906	0.72481
1785	MEX	f	early adult	Secondary	0.94672	7.17981	22	20.0199	37.355	0.575577	0.408763	0.015661	614.912	0.68919	0.08957	-0.14049	-0.34238
1786	MEX	f	early adult	Postgraduate	0.96606	6.53118	34	22.1627	43.115	0.566746	0.392626	0.040628	2613.37	0.37197	2.90738	0.95024	-0.89367
1787	MEX	f	early adult	Universitary	0.9556	6.83955	25	22.183	34.94	0.510822	0.474071	0.015107	230.592	1.21172	0.50679	0.65591	0.41115
1788	MEX	m	early adult	Secondary	0.98822	7.12204	22	23.8614	43.265	0.447382	0.505184	0.047434	76.864	-0.60449	-0.57078	-0.41728	0.52079
1789	MEX	m	early adult	Secondary	0.95174	7.0159	27	28.6303	32.55	0.567861	0.403068	0.029072	1306.69	-1.07169	0.66273	0.22445	-0.39254
1790	MEX	m	early adult	Secondary	0.97771	6.80584	21	34.1857	28.22	0.531357	0.435222	0.033421	76.864	0.1603	-0.76852	-0.28915	-1.00682
1791	MEX	f	young adult	Secondary	0.97572	5.40877	20	20.235	38.08	0.495128	0.474407	0.030465	269.024	0.35747	-0.25891	-0.47094	2.15748
1792	MEX	f	early adult	Secondary	1.00546	7.84538	22	23.1668	40.965	0.517615	0.310534	0.17185	384.32	1.06278	-0.25395	-0.18818	-1.46555
1793	MEX	m	early adult	Universitary	0.8941	6.3858	24	25.5709	42.59	0.75709	0.202525	0.040385	384.32	-0.42565	-0.49654	0.75949	0.07073
1794	MEX	f	early adult	Universitary	0.8523	6.35427	23	26.3417	42.675	0.858083	0.120452	0.021464	461.184	0.44875	-0.15066	0.36615	-0.49854
1795	MEX	f	early adult	Secondary	0.9821	5.52579	25	20.3874	36.145	0.5221	0.439697	0.038203	384.32	-0.2103	0.54499	0.13372	0.80966
1796	MEX	m	early adult	Secondary	0.92923	6.0327	25	23.2467	31.975	0.663358	0.322453	0.014189	230.592	-0.9408	-0.46723	-0.23533	-0.10883
1797	MEX	m	early adult	Secondary	0.98333	4.87967	28	20.0236	35.055	0.446538	0.518365	0.035098	461.184	1.05838	0.42835	-1.54474	1.21631
1798	MEX	m	early adult	Universitary	0.91731	7.8593	23	26.7291	44.71	0.71296	0.262903	0.024137	576.48	-1.40473	0.5833	1.44496	0.52672
1799	MEX	m	early adult	Universitary	0.97933	6.2744	32	27.7385	36.805	0.517957	0.425676	0.056367	1383.55	0.49395	2.28326	0.38134	-0.18173
1800	MEX	f	early adult	Universitary	0.97455	6.06568	26	21.8864	36.71	0.460104	0.526259	0.013637	538.048	0.08327	1.05838	-0.12095	-0.09555
1801	MEX	f	early adult	Secondary	0.97394	5.77846	21	23.3968	36.575	0.551074	0.400818	0.048107	768.64	0.60969	-0.33708	-0.21818	-0.23733
1802	MEX	m	early adult	Secondary	0.8873	6.21225	21	26.4467	38.075	0.750145	0.245962	0.003893	1152.96	1.45929	-1.5028	0.04913	-0.12048
1803	MEX	f	early adult	Secondary	1.01311	5.21146	24	21.3263	35.445	0.325644	0.653028	0.021328	922.367	0.06195	0.49834	0.20803	2.50317
1804	MEX	m	early adult	Secondary	0.994515	5.2865	22	21.9566	36.14	0.515374	0.3722	0.112426	1921.6	3.21183	0.59267	-1.69523	1.16142
1805	MEX	m	early adult	Secondary	0.95198	6.72607	30	28.4577	29.63	0.577953	0.383511	0.038536	115.296	-0.1958	-1.09342	-0.37791	-0.35904
1806	MEX	f	early adult	Secondary	0.92546	6.34269	22	17.6529	36.505	0.655217	0.308319	0.036464	230.592	-0.48314	-0.36991	-0.32608	-0.31591
1807	MEX	f	early adult	Universitary	1.0365	4.45271	28	20.5457	28.725	0.159511	0.812803	0.027685	538.048	-1.55616	0.92167	0.99287	0.02063
1808	MEX	f	early adult	Secondary	0.995234	5.24466	39	38.032	30.65	0.401963	0.56763	0.030406	922.367	-0.75481	0.49817	0.83563	0.29412
1809	MEX	m	early adult	Secondary	0.96739	5.84688	38	27.3822	37.545	0.555283	0.415057	0.029661	384.32	0.87012	-1.07599	-1.07198	0.06359
1810	MEX	f	early adult	Universitary	0.8663	7.2958	27	23.3668	39.875	0.808086	0.185295	0.006619	538.048	1.31294	-0.65429	-0.38094	-1.71245
1811	MEX	m	early adult	Universitary	1.02076	5.03455	28	24.3784	34.025	0.392644	0.561851	0.045505	230.592	-0.12834	0.05025	0.82194	0.47523
1812	MEX	m	early adult	Secondary	0.97153	6.73235	26	24.4478	39.3	0.465485	0.515944	0.018571	384.32	-0.76233	-0.38038	0.52404	-0.94104
1813	MEX	f	early adult	Universitary	0.94406	6.96883	31	18.8685	34.17	0.597561	0.383792	0.018647	153.728	-0.30772	0.22251	0.16936	0.53341
1814	MEX	f	early adult	Postgraduate	0.97059	6.87262	32	32.5272	38.31	0.517825	0.46471	0.017465	1537.28	0.47806	2.33064	1.39548	0.48003
1815	MEX	m	early adult	Universitary	0.91478	7.72442	35	30.6315	35.43	0.688762	0.296214	0.015024	1076.1	-0.61912	0.66896	1.0487	-1.14468
1816	MEX	f	early adult	Universitary	0.94264	6.52003	27	28.0448	42.59	0.631097	0.337142	0.031761	603.382	0.24648	0.35105	-0.22668	-0.44659
1817	MEX	m	early adult	Universitary	0.98258	6.13695	34	23.4046	32.915	0.510722	0.456736	0.032541	922.367	-0.32366	0.45115	0.72744	0.04622
1818	MEX	f	early adult	Universitary	1.02318	6.33652	26	25.5714	30.52	0.320104	0.645248	0.034648	614.912	2.02825	1.16182	0.32656	2.02948
1819	MEX	f	early adult	Universitary	1.01562	6.84793	29	22.7135	33.915	0.341351	0.633543	0.025106	614.912	-0.08777	0.84507	1.24508	0.31727
1820	MEX	f	early adult	Universitary	1.00976	7.18549	28	27.4772	27.34	0.350229	0.604	0.045771	768.64	-0.75663	0.21656	0.99226	0.43879
1821	MEX	m	early adult	Universitary	1.0243	5.07954	34	27.1518	36.65	0.250708	0.737972	0.011319	1537.28	2.43651	-0.16595	2.70055	1.44322
1822	MEX	m	early adult	Secondary	0.94414	6.00869	38	29.5373	34	0.643485	0.31701	0.039505	384.32	-1.14269	0.18108	-0.6144	0.4181
1823	MEX	m	early adult	Secondary	0.98584	7.60186	39	20.9867	39.67	0.43555	0.532688	0.031762	614.912	-0.98768	-0.09995	-0.03239	0.01901
1824	MEX	f	early adult	Secondary	0.8565	5.21073	29	23.679	41.065	0.847945	0.140911	0.011143	614.912	-0.98768	-0.09995	-0.03239	0.01901
1825	MEX	m	early adult	Universitary	0.96166	8.18121	27	27.3858	34.765	0.544734	0.435829	0.019437	507.302	0.47363	0.93397	0.42883	0.07357
1826	MEX	f	early adult	Universitary	1.03797	7.06603	25	25.3649	34.875	0.246645	0.699368	0.053987	269.024	2.63254	-1.82321	3.55828	-6.41334
1827	MEX	f	early adult	Universitary	1.00413	6.11054	26	19.4505	35.61	0.429449	0.542691	0.02786	538.048	-0.30697	0.51756	-0.02387	0.30098
1828	MEX	f	early adult	Secondary	1.00419	6.28045	23	22.1616	37.48	0.455202	0.510941	0.033857	345.888	-0.15148	-0.62903	-0.38037	0.14843
1829	MEX	f	early adult	Postgraduate	0.99353	5.25929	34	21.0172	34.37	0.439915	0.509679	0.050406	1152.96	1.87073	0.12217	-0.71811	-1.27888
1830	MEX	f	early adult	Universitary	0.94113	6.6841	25	28.2459	33.85	0.63867	0.324828	0.036502	538.048	-0.58501	0.65013	-0.13085	-0.0565
1831	MEX	f	early adult	Universitary	0.8401	6.58823	27	21.6208	41.94	0.878356	0.098418	0.023225	230.592	-1.19013	0.66739	0.55954	-0.23781
1832	MEX	f	early adult	Postgraduate	0.95489	7.05	40	21.269	33.25	0.62587	0.306375	0.067755	768.64	0.05517	1.85564	1.03121	0.39969
1833	MEX	m	early adult	Postgraduate	0.98406	7.0791	36	23.6846	36.455	0.510082	0.448754	0.041164	1306.69	-0.0662	1.91679	-0.06249	-0.73039
1834	MEX	f	early adult	Postgraduate	0.94739	6.4639	31	19.9593	43.035	0.619966	0.352125	0.027908	691.776	-0.31703	1.44574	0.38789	0.15632
1835	MEX	m	early adult	Secondary	1.03184	7.0768	21	17.8726	35.33	0.137753	0.848864	0.013383	614.912	3.54027	1.61659	0.95219	3.02386
1836	MEX	f	early adult	Secondary	0.98888	6.03754	22	21.2741	36.06	0.406384	0.573056	0.02056	614.912	3.1629	0.13675	-0.22539	1.85771
1837	MEX	m	early adult	Secondary	1.029	5.68424	22	23.1961	30.995	0.241394	0.722782	0.035824	807.071	2.69862	0.2021	-0.58501	1.62533
1838	MEX	f	early adult	Secondary	1.04616	6.96413	21	22.5343	29.045	0.052245	0.922051	0.025703	3843.2	1.8994	3.22156	0.48878	0.62452
1839	MEX	f	early adult	Universitary	0.98561	6.13801	37	29.8729	33.52	0.451378	0.529504	0.019118	1076.1	-0.1156	0.46847	1.00955	0.34382
1840	MEX	f	early adult	Postgraduate	1.00734	5.93878	26	25.5983	36.19	0.434127	0.494657	0.071216	922.367	-0.98911	1.37521	1.25044	-0.46063
1841	MEX	f	early adult	Secondary	0.96706	7.4605	31	27.4063	38.61	0.567138	0.403462	0.0294	608.762	0.14976	-1.55054	0.7879	-1.21072
1842	MEX	f	early adult	Secondary	0.96367	5.18354	21	24.1414	50.23	0.559074	0.392977	0.047948	691.776	-0.23609	-0.93709	0.08685	0.06433
1843	MEX	m	early adult	Secondary	0.93635	7.96397	26	21.8175	33.14	0.636158	0.332767	0.031075	192.16	-0.09538	-0.90886	0.18478	0.06265
1844	MEX	f	early adult	Universitary	0.95909	5.89112	24	25.2644	31.775	0.560365	0.396446	0.043189	768.64	-1.2723	0.86236	0.59476	0.05902
1845	MEX	m	early adult	Universitary	1.03384	6.40571	40	25.9942	25.665	0.181808	0.809073	0.00912	768.64	-0.05143	0.93543	-0.38584	-0.37337
1846	MEX	f	early adult	Secondary	0.92519	6.88229	26	30.2969	30.065	0.658408	0.322407	0.019185	384.32	-0.83338	-0.06095	-0.16365	0.00284
1847	MEX	m	early adult	Secondary	0.94565	6.232	26	24.0758	47.525	0.667172	0.241562	0.091266	461.184	0.67348	-0.11563	-0.86509	-0.38208
1848	MEX	m	early adult	Secondary	0.92601	5.95957	31	33.7588	31.84	0.662124	0.298361	0.039515	307.456	-0.75258	-0.21785	-0.39214	-0.18758
1849	MEX	f	early adult	Universitary	0.8207	6.04774	36	25.5509	34.14	0.909846	0.090144	1e-05	538.048	0.55942	-0.93903	1.12812	0.90437
1850	MEX	f	early adult	Universitary	0.8946	7.59503	22	22.5031	39.295	0.731659	0.245368	0.022973	307.456	-0.40767	-0.22407	0.04778	-0.52752
1851	MEX	m	early adult	Universitary	1.04064	6.58334	29	22.8028	32.26	0.173192	0.807966	0.018842	768.64	0.05964	1.46524	0.17376	2.64372
1852	MEX	m	early adult	Universitary	1.02315	6.55742	21	21.6623	30.7	0.258007	0.71299	0.029002	1152.96	-0.09672	0.80447	0.33742	1.41314
1853	MEX	m	young adult	Secondary	0.94686	7.89708	19	17.8839	38.93	0.644891	0.33048	0.024629	115.296	-0.17716	-1.22507	0.1004	0.28847
1854	MEX	f	early adult	Universitary	0.831	6.11871	24	22.5046	43.08	0.89696	0.098873	0.004167	70.7148	-1.08019	0.10879	0.54218	0.03647
1855	MEX	m	early adult	Universitary	0.98512	7.40661	30	21.3959	33.08	0.487539	0.498382	0.014079	2305.92	-0.23875	2.68826	0.73726	0.17707
1856	MEX	f	early adult	Universitary	0.90882	5.24199	27	25.1549	39.625	0.745975	0.247995	0.00603	1152.96	0.09565	0.40974	-0.19368	-0.7841
1857	MEX	f	early adult	Postgraduate	0.896	5.53928	38	28.5068	37.6	0.792846	0.152658	0.054496	1537.28	-0.1068	0.86408	0.78513	-0.42007
1858	MEX	f	early adult	Secondary	0.97078	6.51874	22	26.7185	38.18	0.518809	0.454021	0.02717	384.32	-0.86593	-0.62241	0.44204	0.57985
1859	MEX	f	early adult	Universitary	0.993158	6.16434	28	19.5649	42.405	0.425258	0.555745	0.018996	1691.01	-0.09864	2.0202	0.55449	0.45041
1860	MEX	m	early adult	Universitary	0.98892	5.49473	22	20.5389	33.925	0.393728	0.580801	0.025472	76.864	0.21114	0.13262	-0.23036	0.19221
1861	MEX	m	early adult	Universitary	0.95397	5.93185	27	19.9798	31.725	0.571202	0.399523	0.029275	538.048	-0.43997	-0.09326	0.13712	-0.4507
1862	MEX	f	early adult	Universitary	0.7509	5.28885	30	20.0563	40.405	0.99998	1e-05	1e-05	653.344	0.43714	-0.12036	0.31396	-0.14368
1863	MEX	m	early adult	Universitary	1.00878	7.86124	35	25.6148	29.885	0.315569	0.665757	0.018674	384.32	-0.32393	0.41238	-0.0111	0.33227
1864	MEX	f	early adult	Universitary	0.94342	7.22078	24	21.981	30.805	0.608829	0.376731	0.01444	845.503	-0.50952	1.19692	-0.26982	-0.06943
1865	MEX	f	young adult	Secondary	0.92023	5.79641	18	23.1562	34.445	0.662817	0.316997	0.020185	15.3728	-1.10271	-0.47487	-0.18045	0.04771
1866	MEX	m	early adult	Universitary	0.91167	8.49517	26	21.9555	35.375	0.723188	0.244653	0.032159	307.456	-0.12848	0.34737	-0.84202	-0.47577
1867	MEX	m	early adult	Secondary	0.91996	5.24986	26	28.2304	36.04	0.680956	0.282387	0.036656	307.456	0.20896	-1.48131	-0.39837	-0.00942
1868	MEX	m	young adult	Secondary	0.8254	7.69938	20	30.7131	37.4	0.925799	0.064166	0.010035	230.592	-0.68406	-0.35806	-0.23176	0.75646
1869	MEX	f	young adult	Secondary	0.91764	7.63051	19	18.2091	33.965	0.683969	0.287729	0.028303	230.592	0.42726	-0.75883	-0.76065	-0.02732
1870	MEX	f	early adult	Secondary	1.00459	6.5379	24	19.8328	39.795	0.531585	0.327234	0.141181	461.184	-0.78444	-0.44583	-0.32807	-0.20762
1871	MEX	m	early adult	Secondary	0.7685	7.30526	23	25.8917	55.49	0.99998	1e-05	1e-05	153.728	-1.12801	0.1446	0.32423	0.04137
1872	MEX	f	early adult	Universitary	0.96981	6.7618	27	22.7061	29.93	0.516561	0.458394	0.025045	768.64	2.33901	0.52722	1.2133	-0.83807
1873	MEX	f	early adult	Secondary	0.93991	5.04283	21	22.8665	41.35	0.620025	0.33728	0.042695	307.456	0.73327	-0.89171	1.12815	0.4815
1874	MEX	f	early adult	Secondary	0.90122	4.8739	28	32.5224	34.1	0.682414	0.307079	0.010507	122.982	-0.02412	-0.58517	-0.49732	-0.3112
1875	MEX	f	early adult	Secondary	0.92802	6.38062	23	20.8429	39.33	0.644511	0.328815	0.026674	115.296	-0.20814	0.04205	-1.05229	-0.08568
1876	MEX	m	early adult	Secondary	0.998355	7.58145	30	24.2112	42.405	0.412604	0.528259	0.059137	353.574	-0.1217	-1.28993	0.00477	0.07592
1877	MEX	f	early adult	Universitary	0.8961	6.35882	26	20.489	34.275	0.743548	0.237688	0.018763	922.367	0.42591	0.58497	0.1529	-0.16189
1878	MEX	m	early adult	Universitary	0.94791	6.2716	28	25.4657	40.05	0.616399	0.366265	0.017336	807.071	-0.98269	0.38436	1.00985	0.45237
1879	MEX	m	early adult	Secondary	0.97717	6.09115	26	24.2507	34.69	0.553042	0.392954	0.054005	307.456	-1.46709	0.08171	0.21123	0.01569
1880	MEX	f	early adult	Universitary	1.0407	6.01325	23	23.2861	38.47	0.24155	0.742916	0.015535	249.808	-0.48899	0.04953	1.55295	0.59128
1881	MEX	m	early adult	Universitary	1.03215	7.09561	27	35.1721	30.705	0.145953	0.838517	0.015531	845.503	0.18185	1.59433	1.3402	0.76271
1882	MEX	m	early adult	Universitary	1.01888	4.9853	26	21.8209	36.955	0.272659	0.7128	0.014541	768.64	-0.35608	1.14028	1.4942	0.31785
1883	MEX	f	early adult	Postgraduate	0.96017	5.9735	32	22.2751	38.925	0.575372	0.372491	0.052138	922.367	-0.58349	0.79344	1.32676	0.1386
1884	MEX	f	early adult	Universitary	0.94921	5.55307	23	20.3765	45.115	0.600795	0.381825	0.01738	307.456	3.04248	-0.82145	-0.53581	-1.35848
1885	MEX	f	early adult	Secondary	0.94756	7.11546	25	34.863	37.275	0.618374	0.312552	0.069074	138.355	-0.77123	-0.33355	-0.37809	-0.15316
1886	MEX	f	early adult	Universitary	0.95676	5.40375	25	25.7756	36.275	0.525319	0.461194	0.013488	614.912	-0.14845	0.00343	0.99469	0.29988
1887	MEX	f	early adult	Secondary	0.92964	6.79107	29	30.38	41.97	0.637794	0.337547	0.024659	330.515	-0.92978	-0.39885	-0.24363	-0.12917
1888	MEX	m	early adult	Secondary	0.994424	5.05651	21	27.2888	35.675	0.373254	0.601727	0.025018	76.864	-0.24637	-0.04411	-0.02805	-0.03588
1889	MEX	f	early adult	Secondary	0.96388	5.28658	22	18.4146	31.48	0.590136	0.376294	0.03357	307.456	1.42878	-0.13763	-0.34992	-0.19013
1890	MEX	f	early adult	Postgraduate	0.98663	7.12599	38	33.8381	34.96	0.466261	0.503976	0.029762	1383.55	1.22843	3.1168	1.51521	-0.02061
1891	MEX	f	early adult	Universitary	1.01978	6.76005	36	21.2021	32.105	0.267702	0.702738	0.02956	1152.96	0.38837	1.40773	0.44912	0.32709
1892	MEX	m	early adult	Universitary	0.95255	7.4505	33	25.0675	35.215	0.586858	0.374468	0.038674	1076.1	0.69103	0.69079	2.04495	-1.42665
1893	MEX	m	early adult	Postgraduate	0.96667	6.83394	31	25.665	39.995	0.530836	0.442496	0.026669	1537.28	0.1386	2.19342	2.11872	0.18066
1894	MEX	f	early adult	Universitary	0.92256	6.51614	24	25.3077	34.785	0.64047	0.349667	0.009863	614.912	1.51726	0.02249	0.34972	-0.43163
1895	MEX	f	young adult	Secondary	0.94515	5.62448	20	19.6046	40.615	0.639025	0.31733	0.043644	115.296	-0.86305	-0.24503	-0.1413	0.0576
1896	MEX	f	early adult	Postgraduate	0.93409	5.48419	25	22.5441	31.66	0.637113	0.347256	0.015631	614.912	-1.00087	1.01512	0.99865	-0.01455
1897	MEX	f	early adult	Universitary	0.95036	7.48541	36	22.3019	33.09	0.64995	0.323015	0.027036	922.367	-0.21783	0.3665	-0.04524	-0.59202
1898	MEX	m	early adult	Universitary	0.9257	7.92583	29	30.0312	33.43	0.663987	0.298538	0.037475	1844.73	-0.33376	1.50568	0.66485	0.35647
1899	MEX	m	early adult	Secondary	0.994448	7.36448	32	19.8418	41.2	0.473817	0.493973	0.03221	1460.42	-0.45187	0.37592	-0.53224	0.2392
1900	MEX	m	early adult	Universitary	0.90966	6.3406	28	23.3784	38.085	0.72121	0.247174	0.031616	1076.1	-0.24762	0.88572	-0.06858	0.19148
1901	MEX	f	early adult	Postgraduate	0.96281	6.18601	30	23.3764	39.31	0.555588	0.41172	0.032692	768.64	-0.23207	0.88987	1.48366	0.16888
1902	MEX	f	early adult	Universitary	0.96511	7.13331	23	23.605	43.43	0.48613	0.500122	0.013748	622.598	-1.06984	0.58335	0.78688	2.78385
1903	MEX	f	early adult	Universitary	1.00345	5.08457	23	19.7736	32.51	0.381512	0.579666	0.038822	622.598	-1.06984	0.58335	0.78688	2.78385
1904	MEX	m	early adult	Secondary	0.993243	7.68727	30	26.1045	35.19	0.427143	0.537528	0.035328	1306.69	0.37498	-0.02753	0.08018	-1.65098
1905	MEX	f	early adult	Universitary	1.00697	7.50467	31	24.4255	33.17	0.394392	0.570079	0.035529	1383.55	-0.17206	1.06402	0.06716	0.28311
1906	MEX	m	early adult	Universitary	0.91398	5.25798	29	25.552	33.535	0.676774	0.308035	0.015191	845.503	0.73016	0.06619	-0.04024	-1.31669
1907	MEX	f	early adult	Secondary	0.996161	7.1983	25	23.263	34.62	0.484885	0.480473	0.034642	922.367	-0.46957	-0.02433	-0.32624	0.50292
1908	MEX	m	early adult	Universitary	0.998153	6.03106	26	29.0008	29.5	0.479287	0.452158	0.068555	538.048	0.81325	-0.07517	-0.10779	-0.35759
1909	MEX	m	early adult	Universitary	1.02252	6.89278	39	22.3691	34.615	0.265469	0.704072	0.030459	1921.6	0.21473	1.49144	1.71507	0.35121
1910	MEX	f	early adult	Universitary	0.9752	6.4258	28	23.0061	34.14	0.508753	0.47568	0.015566	1537.28	3.94219	1.44967	-0.73072	-0.21197
1911	MEX	f	young adult	Secondary	0.9181	6.64666	19	21.1262	36.63	0.696149	0.291238	0.012613	768.64	1.57941	-0.2401	-0.85329	-0.44258
1912	MEX	m	early adult	Secondary	0.90621	6.17369	25	34.4649	38.4	0.709255	0.275986	0.014759	230.592	-0.29448	-0.47933	-0.50815	-0.49151
1913	MEX	f	early adult	Universitary	0.94179	5.94528	25	25.8542	40.525	0.572054	0.412441	0.015506	46.1184	0.20167	0.26612	-0.62571	-0.79145
1914	MEX	f	young adult	Secondary	0.8851	6.92192	20	28.5076	41.985	0.770886	0.20982	0.019294	230.592	0.77681	-1.31569	-1.27635	-0.41861
1915	MEX	m	early adult	Universitary	0.95419	5.00009	28	26.6065	32.96	0.581411	0.400697	0.017892	1152.96	-0.19749	0.90623	0.08632	0.33004
1916	MEX	f	early adult	Secondary	0.90323	5.83854	21	22.6554	30.595	0.718474	0.274457	0.007069	345.888	-1.09713	-0.36286	-0.45898	-0.25068
1917	MEX	f	early adult	Universitary	0.9362	6.68836	33	26.9581	34.195	0.646257	0.316537	0.037207	307.456	0.11898	0.21256	0.97238	-0.09553
1918	MEX	m	young adult	Secondary	0.9188	6.00021	18	19.5656	36.81	0.684745	0.30009	0.015165	307.456	-0.41694	-0.1761	0.03567	-0.2176
1919	MEX	f	young adult	Secondary	0.9617	6.7773	19	20.7354	31.375	0.52509	0.449834	0.025076	230.592	0.38013	-1.2498	-0.18426	-0.22988
1920	MEX	m	early adult	Postgraduate	0.836	5.64799	33	28.0733	37.17	0.874587	0.125403	1e-05	1076.1	-0.38679	1.09541	1.16356	0.04421
1921	MEX	f	young adult	Secondary	0.98198	7.4329	18	19.339	28.96	0.473946	0.475772	0.050282	230.592	2.64859	-0.882	-1.33888	-0.70631
1922	MEX	m	early adult	Universitary	0.93009	6.51166	23	26.0113	38.895	0.664652	0.293929	0.04142	192.16	-0.37883	0.1477	0.42056	-0.21671
1923	MEX	f	early adult	Secondary	0.95012	5.49333	26	24.6711	46.98	0.587679	0.382378	0.029943	153.728	-0.41109	-1.07185	-0.45009	-0.42238
1924	MEX	m	early adult	Universitary	0.98045	6.99533	25	24.7486	28.555	0.469833	0.503606	0.02656	614.912	0.04792	-0.04401	-0.01261	-0.36543
1925	MEX	f	early adult	Universitary	0.95656	6.39142	35	32.7652	34.38	0.590629	0.385813	0.023558	3766.33	1.5173	2.92978	-0.54921	-1.9124
1926	MEX	m	early adult	Secondary	0.996569	5.98665	27	28.4919	29.795	0.388905	0.554384	0.056711	768.64	1.41777	-0.55942	-0.63757	-0.10658
1927	MEX	m	early adult	Universitary	0.93678	6.29052	27	24.7272	45.22	0.674378	0.287022	0.038601	614.912	-0.29849	0.57016	-0.03026	0.28534
1928	MEX	f	young adult	Secondary	0.91898	6.36667	18	24.7934	36.66	0.672009	0.313012	0.014979	614.912	-0.56468	-0.19531	-1.46036	1.06171
1929	MEX	f	early adult	Universitary	0.97903	5.50844	25	23.6685	30.155	0.471527	0.497416	0.031057	538.048	0.22506	-0.3121	0.87011	0.23688
1930	MEX	f	early adult	Universitary	1.01732	7.61208	25	22.4377	33.905	0.325328	0.647369	0.027303	614.912	2.14598	-1.32014	-0.03724	-1.08817
1931	MEX	m	early adult	Universitary	1.00091	6.93488	30	21.467	37.37	0.467631	0.494234	0.038135	2690.24	0.54686	1.61618	0.37782	-1.04811
1932	MEX	f	early adult	Secondary	0.8374	8.27696	21	27.0895	37.465	0.867707	0.132283	1e-05	115.296	-0.83433	-0.72009	-0.09857	2.57927
1933	MEX	m	early adult	Universitary	0.90631	6.00288	34	27.2423	39.43	0.699097	0.281872	0.019031	1383.55	-0.32207	1.0849	-0.219	2.3732
1934	MEX	m	early adult	Secondary	0.96202	6.15154	22	21.2903	39.79	0.567989	0.391892	0.040119	245.965	2.0435	-1.68374	-0.24575	-0.40791
1935	MEX	f	early adult	Secondary	0.9752	6.15149	29	24.5503	33.535	0.518931	0.456891	0.024178	345.888	-0.59225	-0.74818	0.50491	0.4437
1936	MEX	m	early adult	Universitary	1.00538	6.29527	31	24.5838	34.05	0.386303	0.586007	0.02769	691.776	0.66256	-0.27806	0.78814	0.0901
1937	MEX	f	early adult	Secondary	0.93954	6.26293	29	26.0653	41.9	0.617009	0.36797	0.015022	768.64	-0.61968	-0.00335	-0.70192	-0.42662
1938	MEX	m	early adult	Secondary	0.7383	5.85125	31	29.0021	44.29	0.999976	1.4e-05	1e-05	768.64	-0.61968	-0.00335	-0.70192	-0.42662
1939	MEX	f	early adult	Secondary	0.998822	5.49847	21	23.4682	35.89	0.372274	0.600309	0.027417	461.184	-1.33147	0.04391	0.19946	0.33865
1940	MEX	f	early adult	Postgraduate	0.97305	6.50582	33	24.5692	36.075	0.523381	0.434017	0.042602	999.231	0.14644	1.45087	0.94776	0.11426
1941	MEX	m	early adult	Universitary	0.95741	7.79293	34	31.1021	32.775	0.591753	0.389102	0.019145	1921.6	1.20883	1.44876	0.15227	-0.31352
1942	MEX	m	early adult	Secondary	1.00476	6.28313	21	23.022	34.005	0.310721	0.664846	0.024433	92.2367	1.42213	-0.20233	-1.70873	1.87878
1943	MEX	f	early adult	Secondary	0.95114	5.76727	35	22.0327	35.47	0.5933	0.376396	0.030304	461.184	-1.07549	-0.4217	0.38186	0.1795
1944	MEX	f	early adult	Secondary	0.8922	6.17388	33	23.8769	39.42	0.789724	0.196747	0.01353	538.048	-0.2015	0.17469	-0.84033	-0.13985
1945	MEX	f	early adult	Universitary	0.93176	5.85858	33	21.428	38.655	0.619398	0.359893	0.020708	845.503	0.96212	0.54154	0.65129	-0.6588
1946	MEX	m	early adult	Universitary	1.02898	5.72492	27	27.2823	36.68	0.268111	0.695809	0.03608	922.367	-1.29961	1.23833	0.4586	-0.14329
1947	MEX	f	early adult	Secondary	0.95971	5.65696	23	21.285	34.395	0.541693	0.449031	0.009276	76.864	-0.76892	-0.96918	0.39401	0.59057
1948	MEX	m	early adult	Universitary	0.91102	6.88142	24	23.0199	46.925	0.673101	0.317215	0.009685	614.912	-1.68585	1.11389	1.02348	0.11773
1949	MEX	f	early adult	Universitary	0.95873	6.6517	27	21.0835	29.84	0.539754	0.440753	0.019493	599.539	0.5333	0.72149	-0.49188	-0.32649
1950	MEX	m	early adult	Postgraduate	0.97037	5.31102	27	24.5081	39.67	0.466093	0.506145	0.027762	768.64	2.21032	0.48788	0.14248	-1.14055
1951	MEX	f	early adult	Secondary	0.91422	7.31639	23	30.4131	39.725	0.730582	0.252857	0.016561	192.16	-0.03597	-0.29969	0.27257	0.3917
1952	MEX	f	early adult	Secondary	0.9648	5.64043	21	21.0266	36.745	0.592717	0.378003	0.02928	192.16	0.63294	-0.90779	0.11712	-0.22751
1953	MEX	f	young adult	Secondary	1.00058	6.46317	20	26.8169	31.875	0.461736	0.450711	0.087553	30.7456	-0.48097	-1.08886	1.06219	1.11952
1954	MEX	f	early adult	Secondary	0.94657	5.45625	27	23.6176	32.39	0.598695	0.357362	0.043943	614.912	-0.63441	-0.09832	-0.22711	0.61735
1955	MEX	f	early adult	Universitary	1.00774	5.3692	27	19.816	30.57	0.377744	0.57166	0.050595	845.503	-0.57681	2.05405	1.14775	0.2396
1956	MEX	m	early adult	Secondary	0.93147	8.23062	22	18.0991	36.87	0.624363	0.337323	0.038314	461.184	0.74671	-0.64147	-0.98993	-0.49618
1957	MEX	f	young adult	Secondary	0.95392	5.83891	20	17.9643	40.55	0.639135	0.285662	0.075203	2305.92	0.61927	1.15812	-1.22954	1.81353
1958	MEX	m	early adult	Secondary	0.9791	6.46103	21	23.2182	34.525	0.459262	0.48544	0.055297	3458.88	1.94811	1.82118	-1.19956	-1.07369
1959	MEX	m	early adult	Universitary	0.8784	5.7523	21	20.0611	47.7	0.810665	0.150076	0.03926	245.965	-0.96148	0.22359	0.58042	0.03126
1960	MEX	f	early adult	Universitary	0.8212	6.29672	31	19.6078	35.74	0.914612	0.082389	0.003	1229.82	0.62495	1.03169	-0.14353	-0.66725
1961	MEX	m	early adult	Universitary	0.95897	5.90087	23	25.1829	35.65	0.585437	0.392038	0.022526	153.728	-0.26861	-0.51739	0.68608	0.0383
1962	MEX	f	early adult	Secondary	0.96008	5.90532	25	22.2048	36.47	0.558247	0.412294	0.029458	1152.96	-0.01205	0.43616	-0.39061	0.05444
1963	MEX	m	early adult	Universitary	0.9607	5.05171	26	27.216	30.42	0.558396	0.414408	0.027197	1229.82	1.06811	0.18957	-0.63502	-0.91052
1964	MEX	m	early adult	Universitary	1.01225	6.61292	26	22.7778	31.865	0.352932	0.592809	0.054259	461.184	0.016	-0.20794	0.7888	0.21645
1965	MEX	f	young adult	Secondary	0.94794	6.4688	20	18.4666	43.345	0.608053	0.37571	0.016236	192.16	-1.20327	-0.67802	0.46883	0.41969
1966	MEX	f	early adult	Secondary	0.8942	6.95027	21	23.8748	34.08	0.749134	0.23466	0.016207	115.296	-0.42051	-0.3477	-0.5709	0.44986
1967	MEX	m	early adult	Universitary	0.8713	6.74583	26	25.8736	39.45	0.812015	0.176948	0.011037	461.184	-0.31545	0.46497	-0.01749	0.31663
1968	MEX	f	early adult	Universitary	0.8491	7.76824	26	21.8329	41.73	0.823227	0.170811	0.005962	614.912	-0.43352	-0.11558	1.30742	-0.74297
1969	MEX	f	young adult	Secondary	0.98931	6.33381	19	26.1268	42.765	0.499295	0.432663	0.068042	307.456	-0.74348	-0.81139	0.37485	0.54364
1970	MEX	m	early adult	Secondary	0.806	7.08474	25	27.3632	41.225	0.955562	0.044428	1e-05	192.16	-0.91229	-0.33365	-0.51582	-0.072
1971	MEX	m	young adult	Secondary	0.994045	7.37767	18	21.3946	40.23	0.538115	0.388546	0.07334	807.071	-0.62929	-0.14014	-0.44991	0.6185
1972	MEX	f	young adult	Secondary	0.8205	7.27642	19	22.5113	40.695	0.887892	0.104354	0.007754	307.456	-1.78667	0.32752	0.46688	0.24315
1973	MEX	f	early adult	Postgraduate	1.02423	7.88643	39	22.3123	35.705	0.287192	0.702196	0.010611	922.367	1.204	2.09086	0.60754	-0.78909
1974	MEX	m	early adult	Secondary	0.91494	5.64151	24	21.0754	45.795	0.674046	0.30541	0.020544	92.2367	-0.53704	-0.43305	-1.21886	-0.19328
1975	MEX	f	young adult	Secondary	1.01166	7.07632	18	26.7971	35.295	0.304766	0.668944	0.02629	115.296	0.07031	-0.86198	-0.39219	2.10891
1976	PER	f	early adult	Secondary	1.00525	7.79955	40	24.0766	36.4	0.48098	0.436765	0.082255	1079.14	0.53137	0.16181	-0.62266	-0.76107
1977	PER	f	early adult	Universitary	0.97491	7.86931	28	21.2306	32.8	0.564105	0.373687	0.062207	359.712	1.33162	-0.36471	-0.25722	1.79355
1978	PER	m	early adult	Universitary	0.8945	7.60772	22	22.7231	35.05	0.713533	0.27231	0.014157	179.856	0.0061	0.32558	-0.67067	3.5514
1979	PER	f	early adult	Universitary	0.8796	6.48421	30	26.6134	33.89	0.769213	0.230777	1e-05	269.784	2.01803	-0.47194	-0.8207	-1.47668
1980	PER	m	early adult	Universitary	0.98713	8.12055	27	22.8114	32.705	0.422931	0.529071	0.047998	611.511	1.48938	-0.54876	0.19469	-0.23307
1981	PER	f	early adult	Universitary	1.00589	7.81179	27	19.9777	33.6742	0.317714	0.680487	0.001799	539.568	1.15418	0.58137	-0.07882	1.6547
1982	PER	f	early adult	Universitary	0.96535	7.4142	25	21.0039	35.39	0.597264	0.32604	0.076696	179.856	1.79938	-0.49627	0.46446	-0.06931
1983	PER	m	early adult	Universitary	0.98785	6.58606	24	21.5926	30.47	0.515596	0.394768	0.089636	539.568	1.303	0.15509	-0.11198	-0.78441
1984	PER	m	early adult	Postgraduate	0.97588	7.75807	28	29.7571	35.395	0.433093	0.56202	0.004887	935.252	1.99893	0.90024	2.59827	0.86026
1985	PER	m	early adult	Universitary	0.8067	7.53261	24	30.7631	40.345	0.908804	0.091186	1e-05	899.281	0.6219	0.187	-0.36956	3.77935
1986	PER	m	early adult	Universitary	0.8134	8.00549	29	20.6845	39.69	0.873248	0.126742	1e-05	827.338	-1.03897	0.59199	0.35223	-1.64407
1987	PER	f	early adult	Universitary	0.8901	8.23752	26	27.7794	28.6675	0.723931	0.276059	1e-05	539.568	0.16853	0.42316	0.96454	2.23947
1988	PER	m	early adult	Universitary	0.94561	6.87234	32	32.1158	31.845	0.594676	0.402501	0.002823	539.568	0.3836	0.49597	0.34143	0.5767
1989	PER	f	early adult	Universitary	0.93672	6.96542	34	23.0974	36.85	0.539706	0.440968	0.019326	143.885	1.21023	-0.39615	0.02668	-1.08579
1990	PER	f	early adult	Universitary	0.92996	5.26784	24	20.4613	36.09	0.650724	0.332898	0.016378	1079.14	1.49327	0.24801	0.62406	0.03708
1991	PER	f	early adult	Universitary	0.94728	6.7052	35	30.6923	31.4625	0.55231	0.437566	0.010124	971.223	0.90347	0.85211	-0.96606	2.57964
1992	PER	f	early adult	Postgraduate	0.7454	7.6576	40	26.8078	40.36	0.99998	1e-05	1e-05	1258.99	0.97691	1.26635	0.98083	-0.31883
1993	PER	m	early adult	Universitary	0.91466	7.31293	37	34.3406	38.8075	0.73933	0.164273	0.096397	827.338	-0.46165	0.29835	0.15864	-0.63777
1994	PER	f	early adult	Universitary	1.03467	6.60909	31	21.4887	46.11	0.482196	0.392332	0.125472	1007.19	-0.15704	0.54232	0.14724	0.12463
1995	PER	f	early adult	Universitary	0.92131	6.43099	33	24.6706	36.815	0.650094	0.343697	0.006209	1438.85	0.5077	1.34397	1.29457	-0.50121
1996	PER	f	early adult	Universitary	0.8706	6.86135	40	26.1601	36.315	0.80747	0.168076	0.024454	647.482	-0.56392	0.49996	0.35233	0.54788
1997	PER	f	early adult	Universitary	0.9547	6.89002	35	23.9068	33.9	0.576491	0.394099	0.029411	2158.27	2.78005	1.06985	1.83063	0.837
1998	PER	m	early adult	Postgraduate	0.7876	6.21032	28	22.0178	42.49	0.963787	0.036203	1e-05	1007.19	1.03561	1.40151	0.15326	5.63966
1999	PER	m	early adult	Universitary	0.8434	7.40442	30	26.2429	36.585	0.830606	0.169384	1e-05	539.568	-0.62157	-0.36392	1.46411	-0.66453
[truncated: 19 more rows]
